# Supplementary material for: The Recurring Loss of ORF8 Secretion in Dominant SARS-CoV-2 Variants
Source: Int J Mol Sci. 2025 Jun 16;26(12):5778. doi: 10.3390/ijms26125778 (PMC12193219; doi:10.3390/ijms26125778)
Supplement: Supplementary file 1 [file ijms-26-05778-s001.zip]

Archive with 1 entries (1 files):
- ijms-3686240-supplementary.xlsx
