# Supplementary material for: The Recurring Loss of ORF8 Secretion in Dominant SARS-CoV-2 Variants
Source: Int J Mol Sci. 2025 Jun 16;26(12):5778. doi: 10.3390/ijms26125778 (PMC12193219; doi:10.3390/ijms26125778)
Supplement: Supplementary file 1 [file ijms-26-05778-s001.zip › ijms-3686240-supplementary.xlsx]

## Sheet: all 2033 seq
strain	gisaid_epi_isl	originating_lab	submitting_lab	author	genbank_accession
hCoV-19/Angola/CERI-KRISP-K013710/2020	EPI_ISL_2685967	Instituto Nacional de Investiga√ß√£o em Sa√∫de	CERI, Centre for Epidemic Response and Innvoation, Stellenbosch University and KRISP, KZN Research Innovation and Sequencing Platform, UKZN.	Morais J et al
hCoV-19/Sudan/N6414/2021	EPI_ISL_4739629	National Public Health Laboratory (NPHL)	National Institute for Communicable Diseases of the National Health Laboratory Service	Elham Rizgalla et al
hCoV-19/Angola/CERI-KRISP-K013562/2020	EPI_ISL_2492911	Instituto Nacional de Investiga√ß√£o em Sa√∫de	CERI, Centre for Epidemic Response and Innvoation, Stellenbosch University and KRISP, KZN Research Innovation and Sequencing Platform, UKZN.	Morais J et al
hCoV-19/Angola/CERI-KRISP-K013525/2020	EPI_ISL_2492791	Instituto Nacional de Investiga√ß√£o em Sa√∫de	CERI, Centre for Epidemic Response and Innvoation, Stellenbosch University and KRISP, KZN Research Innovation and Sequencing Platform, UKZN.	Morais J et al
hCoV-19/Mozambique/CERI-KRISP-K015046/2021	EPI_ISL_2617154	Instituto Nacional de Saude (INS), Mozambique	CERI, Centre for Epidemic Response and Innvoation, Stellenbosch University and KRISP, KZN Research Innovation and Sequencing Platform, UKZN.	Nalia Ismael et al
hCoV-19/SouthAfrica/NHLS-UCT-GS-B198/2021	EPI_ISL_1534273	CoVid WC Garden Route	NHLS/UCT	Arash Iranzadeh et al	OM765287.1
hCoV-19/DRC/827/2021	EPI_ISL_965123	Viral Respiratory Lab, National Institute for Biomedical Research (INRB)	Pathogen Sequencing Lab, National Institute for Biomedical Research (INRB)	Placide Mbala-Kingebeni et al A
hCoV-19/Zambia/ZMBID_3448/2021	EPI_ISL_6777073	Right to care Zambia	Macha Research Trust	Muleya W et al
hCoV-19/Japan/PG-25442/2021	EPI_ISL_1427683	SARS-CoV-2 testing team, National Institute of Infectious Diseases	Pathogen Genomics Center, National Institute of Infectious Diseases	Tsuyoshi Sekizuka et al A
hCoV-19/Tanzania/KIDH-01B03/2021	EPI_ISL_16131912	National Public Health Laboratory	Kibong'oto Infectious Diseases Hospital Laboratory	Shabani Mziray et al
hCoV-19/Philippines/PH-PGC-12983/2021	EPI_ISL_2188682	The Medical City -√Ç Ortigas	Philippine Genome Center	Francis A. Tablizo et al
hCoV-19/Jiangsu/JS02/2021	EPI_ISL_16405158	Jiangsu Provincial Center for Disease Control and Prevention	Jiangsu Provincial Center for Disease Control and Prevention	Lunbiao Cui et al
hCoV-19/Philippines/PH-PGC-59329/2021	EPI_ISL_5539078	Baguio General Hospital Medical Center (BGHMC)	Philippine Genome Center	Cynthia P. Saloma et al
hCoV-19/Mozambique/INS-K007922/2020	EPI_ISL_887441	Instituto Nacional de Saude (INS), Mozambique	KRISP, KZN Research Innovation and Sequencing Platform	Nalia Ismael et al
hCoV-19/Tanzania/KIDH-01B04/2021	EPI_ISL_16131913	National Public Health Laboratory	Kibong'oto Infectious Diseases Hospital Laboratory	Shabani Mziray et al
hCoV-19/Nicaragua/MAN-76284/2021	EPI_ISL_9160043	CNDR	MSHS Pathogen Surveillance Program	Aubree Gordon et al
hCoV-19/Pakistan/NIH-PAK-NC406/2021	EPI_ISL_11793900	Department of Virology	Department of Virology	Massab Umair et al
hCoV-19/Pakistan/NIH-B12-S18/2021	EPI_ISL_2757751	Department of Virology	Department of Virology	Massab Umair et al
hCoV-19/SouthAfrica/NHLS-UCT-GS-A638/2021	EPI_ISL_1534450	Groote Schuur Hospital wc GSH	NHLS/UCT	Arash Iranzadeh et al
hCoV-19/Malawi/CERI-KRISP-K015191/2021	EPI_ISL_2492644	National HIV Reference Laboratory, Ministry of Health, Public Health Institute of Malawi	CERI, Centre for Epidemic Response and Innvoation, Stellenbosch University and KRISP, KZN Research Innovation and Sequencing Platform, UKZN.	Mvula B et al
hCoV-19/SouthAfrica/NICD-N6567/2021	EPI_ISL_2382206	KIMBERLEY LABORATORY	National Institute for Communicable Diseases of the National Health Laboratory Service	Amoako DG et al
hCoV-19/Sudan/SS1750/2021	EPI_ISL_14620536	National Public Health Laboratory - Sudan	KEMRI-Wellcome Trust Research Programme,Kilifi	Githinji G. et al
hCoV-19/Eswatini/N2788/2020	EPI_ISL_1196010	Nhlangano Health Centre	National Institute for Communicable Diseases of the National Health Laboratory Service	Maphalala GP et al
hCoV-19/Guangzhou/ZhangHuan/2020	EPI_ISL_2536954	Guangdong Provincial Center for Disease Control and Prevention,The Biological safety level-3 (BSL-3)Laboratory	Guangdong Provincia Center for Disease Control and Prevention,Institute of Pathogenic Microbiology,Respiratory Pathogens Laboratory.	Zhang Huan et al
hCoV-19/Bangladesh/CHRF-0271_Pr/2021	EPI_ISL_2178953	Praava Health	Child Health Research Foundation	CHRF Bangladesh Genomics Team et al
hCoV-19/Bangladesh/BCSIR-NILMRC-702/2021	EPI_ISL_1538407	National Institute of Laboratory Medicine and Referral Center	Genomic Research Lab, BCSIR	Md. Murshed Hasan Sarkar et al
hCoV-19/Madagascar/LA2M-113187/2021	EPI_ISL_7722772	Virology Unit, Institut Pasteur de Madagascar	Virology Unit, Institut Pasteur de Madagascar	Christian Ranaivoson et al
hCoV-19/Madagascar/IPM-02175A/2021	EPI_ISL_3716844	Virology Unit, Institut Pasteur de Madagascar	Institut Pateur de Dakar	Norosoa Razanajatovo et al
hCoV-19/Madagascar/IPM-62286/2021	EPI_ISL_7722852	Virology Unit, Institut Pasteur de Madagascar	Virology Unit, Institut Pasteur de Madagascar	Christian Ranaivoson et al
hCoV-19/Burundi/UG521/2021	EPI_ISL_2928005	National Institute of Public Health Burundi, WHO Burundi, ASLM Burundi, MRC/UVRI & LSHTM Uganda Research Unit	MRC/UVRI & LSHTM Uganda Research Unit, National Institute of Public Health Burundi, WHO Burundi, ASLM Burundi	Jerome Nkurunziza et al
hCoV-19/Tanzania/KIDH-03B13/2021	EPI_ISL_16131935	National Public Health Laboratory	Kibong'oto Infectious Diseases Hospital Laboratory	Shabani Mziray et al
hCoV-19/Tanzania/KIDH-01B01/2021	EPI_ISL_16131911	National Public Health Laboratory	Kibong'oto Infectious Diseases Hospital Laboratory	Shabani Mziray et al
hCoV-19/Tanzania/KIDH-01B10/2021	EPI_ISL_16131915	National Public Health Laboratory	Kibong'oto Infectious Diseases Hospital Laboratory	Shabani Mziray et al
hCoV-19/Tanzania/KIDH-02B06/2021	EPI_ISL_16131920	National Public Health Laboratory	Kibong'oto Infectious Diseases Hospital Laboratory	Shabani Mziray et al
hCoV-19/Tanzania/KIDH-02B02/2021	EPI_ISL_16131917	National Public Health Laboratory	Kibong'oto Infectious Diseases Hospital Laboratory	Shabani Mziray et al
hCoV-19/Tanzania/KIDH-02B12/2021	EPI_ISL_16131925	National Public Health Laboratory	Kibong'oto Infectious Diseases Hospital Laboratory	Shabani Mziray et al
hCoV-19/Burundi/UG555/2021	EPI_ISL_2928009	National Institute of Public Health Burundi, WHO Burundi, ASLM Burundi, MRC/UVRI & LSHTM Uganda Research Unit	MRC/UVRI & LSHTM Uganda Research Unit, National Institute of Public Health Burundi, WHO Burundi, ASLM Burundi	Jerome Nkurunziza et al
hCoV-19/Burundi/UG520/2021	EPI_ISL_2928004	National Institute of Public Health Burundi, WHO Burundi, ASLM Burundi, MRC/UVRI & LSHTM Uganda Research Unit	MRC/UVRI & LSHTM Uganda Research Unit, National Institute of Public Health Burundi, WHO Burundi, ASLM Burundi	Jerome Nkurunziza et al
hCoV-19/Vietnam/VN5722/2021	EPI_ISL_2455494	National Hospital for Tropical Diseases	Oxford University Clinical Research Unit, Hanoi, Vietnam	Pham Ngoc Thach et al
hCoV-19/Turkey/HSGM-C5326/2021	EPI_ISL_3549168	Ministry of Health Turkey	Ministry of Health Turkey	Fatma Bayrakdar et al B
hCoV-19/India/CT-ILSGS06968/2021	EPI_ISL_4103573	Late Shri Lakhi Ram Agrawal Memorial Government Medical College, Raipur	Institute of Life Sciences-INSACOG	Sunil K. Raghav et al
hCoV-19/Kenya/KEM-21-07-102720/2021	EPI_ISL_15266651	KEMRI VHF/FLU LAB	KEMRI VHF/FLU LAB	Chepkorir E. et al
hCoV-19/Bangladesh/BSMMU_LB_304/2021	EPI_ISL_12084324	Department of Virology, DMC	Genomic Research Laboratory, BSMMU	Laila Anjuman Banu et al
hCoV-19/India/KL-GENESCOV03816/2021	EPI_ISL_7223207	INSACOG-IGIB and Kerala State SARS-COV-2 Genome Surveillance Programme (GENESCOV2)	INSACOG and GENESCOV2 at CSIR Institute of Genomics and Integrative Biology	INSACOG-IGIB et al
hCoV-19/India/GJ-INSACOG-GBRC1339/2021	EPI_ISL_3161894	Banas Medical College & Research Institute (BMCRI), Palanpur	Gujarat Biotechnology Research Centre	Nitin Savaliya et al B
hCoV-19/India/KL-GENESCOV05448/2021	EPI_ISL_7225372	INSACOG-IGIB and Kerala State SARS-COV-2 Genome Surveillance Programme (GENESCOV2)	INSACOG and GENESCOV2 at CSIR Institute of Genomics and Integrative Biology	INSACOG-IGIB et al
hCoV-19/USA/NV-NSPHL-LV385677/2021	EPI_ISL_3372354	Nevada State Public Health Laboratory	Nevada State Public Health Laboratory	Andrew Gorzalski et al	MZ769749.1
hCoV-19/India/CH-NCDC-4509125/2021	EPI_ISL_4460754	National Centre for Disease Control (NCDC) Biotechnology Division, Delhi - INSACOG	NCDC Delhi, Biotechnology Division -INSACOG	Kalaiarasan Ponnusamy et al
hCoV-19/USA/CA-CDPH-3000138589/2021	EPI_ISL_4946043	California Department of Public Health Valencia Branch Laboratory	California Department of Public Health	Emily A. Smith et al.	OK421932.1
hCoV-19/India/AP-CIA7431-CCMB/2021	EPI_ISL_3689858	AP SSO	CSIR-Centre for Cellular and Molecular Biology - INSACOG	Tulasi Nagabandi et al
hCoV-19/Guangdong/6172/2021	EPI_ISL_16138151	GDCDC&amp;GDIPH, Guangdong Provincial Center for Diseases Control and Prevention	GDCDC&amp;GDIPH, Guangdong Provincial Center for Diseases Control and Prevention	Li et al
hCoV-19/Guangdong/5976/2021	EPI_ISL_16138253	GDCDC&amp;GDIPH, Guangdong Provincial Center for Diseases Control and Prevention	GDCDC&amp;GDIPH, Guangdong Provincial Center for Diseases Control and Prevention	Li et al
hCoV-19/Guangdong/5972/2021	EPI_ISL_16138224	GDCDC&amp;GDIPH, Guangdong Provincial Center for Diseases Control and Prevention	GDCDC&amp;GDIPH, Guangdong Provincial Center for Diseases Control and Prevention	Li et al
hCoV-19/Guangdong/5941/2021	EPI_ISL_16138231	GDCDC&amp;GDIPH, Guangdong Provincial Center for Diseases Control and Prevention	GDCDC&amp;GDIPH, Guangdong Provincial Center for Diseases Control and Prevention	Li et al
hCoV-19/Guangdong/5859/2021	EPI_ISL_16138234	GDCDC&amp;GDIPH, Guangdong Provincial Center for Diseases Control and Prevention	GDCDC&amp;GDIPH, Guangdong Provincial Center for Diseases Control and Prevention	Li et al
hCoV-19/Guangdong/5571/2021	EPI_ISL_16138158	GDCDC&amp;GDIPH, Guangdong Provincial Center for Diseases Control and Prevention	GDCDC&amp;GDIPH, Guangdong Provincial Center for Diseases Control and Prevention	Li et al
hCoV-19/Guangdong/6342/2021	EPI_ISL_16138196	GDCDC&amp;GDIPH, Guangdong Provincial Center for Diseases Control and Prevention	GDCDC&amp;GDIPH, Guangdong Provincial Center for Diseases Control and Prevention	Li et al
hCoV-19/Guangdong/6575/2021	EPI_ISL_16138261	GDCDC&amp;GDIPH, Guangdong Provincial Center for Diseases Control and Prevention	GDCDC&amp;GDIPH, Guangdong Provincial Center for Diseases Control and Prevention	Li et al
hCoV-19/Guangdong/6190/2021	EPI_ISL_16138174	GDCDC&amp;GDIPH, Guangdong Provincial Center for Diseases Control and Prevention	GDCDC&amp;GDIPH, Guangdong Provincial Center for Diseases Control and Prevention	Li et al
hCoV-19/Guangdong/6205/2021	EPI_ISL_16138200	GDCDC&amp;GDIPH, Guangdong Provincial Center for Diseases Control and Prevention	GDCDC&amp;GDIPH, Guangdong Provincial Center for Diseases Control and Prevention	Li et al
hCoV-19/Guangdong/6791/2021	EPI_ISL_16138178	GDCDC&amp;GDIPH, Guangdong Provincial Center for Diseases Control and Prevention	GDCDC&amp;GDIPH, Guangdong Provincial Center for Diseases Control and Prevention	Li et al
hCoV-19/Guangdong/6169/2021	EPI_ISL_16138187	GDCDC&amp;GDIPH, Guangdong Provincial Center for Diseases Control and Prevention	GDCDC&amp;GDIPH, Guangdong Provincial Center for Diseases Control and Prevention	Li et al
hCoV-19/Guangdong/6367/2021	EPI_ISL_16138186	GDCDC&amp;GDIPH, Guangdong Provincial Center for Diseases Control and Prevention	GDCDC&amp;GDIPH, Guangdong Provincial Center for Diseases Control and Prevention	Li et al
hCoV-19/Guangdong/6303/2021	EPI_ISL_16138269	GDCDC&amp;GDIPH, Guangdong Provincial Center for Diseases Control and Prevention	GDCDC&amp;GDIPH, Guangdong Provincial Center for Diseases Control and Prevention	Li et al
hCoV-19/Guangdong/6051/2021	EPI_ISL_16138207	GDCDC&amp;GDIPH, Guangdong Provincial Center for Diseases Control and Prevention	GDCDC&amp;GDIPH, Guangdong Provincial Center for Diseases Control and Prevention	Li et al
hCoV-19/Guangdong/6546/2021	EPI_ISL_16138240	GDCDC&amp;GDIPH, Guangdong Provincial Center for Diseases Control and Prevention	GDCDC&amp;GDIPH, Guangdong Provincial Center for Diseases Control and Prevention	Li et al
hCoV-19/Pakistan/104255/2021	EPI_ISL_6810629	Anhul Zhifei Longcom Biopharmaceutical Co.,Ltd	Lab Genetix	Li Fan et al
hCoV-19/Zhejiang/zhoushan36/2021	EPI_ISL_1911196	Zhejiang Provincial Center for Disease Control and Prevention Zhoushan Center for Disease Prevention and Contol	Zhejiang Province Center of Disease Control and prevention	Yanjun Zhang et al
hCoV-19/Zhejiang/zhoushan38/2021	EPI_ISL_1911250	Zhejiang Provincial Center for Disease Control and Prevention Zhoushan Center for Disease Prevention and Contol	Zhejiang Province Center of Disease Control and prevention	Yanjun Zhang et al
hCoV-19/Tanzania/KIDH-02B14/2021	EPI_ISL_16131926	National Public Health Laboratory	Kibong'oto Infectious Diseases Hospital Laboratory	Shabani Mziray et al
hCoV-19/Bangladesh/icddrb-GAC2-01103/2021	EPI_ISL_8422177	Virology Laboratory, International Centre for Diarrhoeal Disease Research, Bangladesh (ICDDR,B)	Virology Laboratory, International Centre for Diarrhoeal Disease Research, Bangladesh (ICDDR,B)	Mohammad Enayet Hossain et al
hCoV-19/Bangladesh/BCSIR-NILMRC-818/2021	EPI_ISL_2797382	National Institute of Laboratory Medicine and Referral Center	Genomic Research Lab, BCSIR	Tasnim Nafisa et al
hCoV-19/India/WB-1931300438575/2021	EPI_ISL_4193160	INSACOG-WB	National Institute of Biomedical Genomics ‚Äì INSACOG	Arindam Maitra et al
hCoV-19/Bangladesh/CHRF-GSB15-016/2021	EPI_ISL_3946155	Rajshahi Medical College, Rajshahi	Child Health Research Foundation	CHRF Bangladesh Genomics Team et al
hCoV-19/China/ZCMU-S170-1778-317500/2021	EPI_ISL_19166319	Hangzhou Xixi Hospital, Zhejiang University of Traditional Chinese Medicine	Hangzhou Xixi Hospital, Zhejiang University of Traditional Chinese Medicine	Wang et al
hCoV-19/SaudiArabia/KFSHRC_025S/2021	EPI_ISL_7562470	Molecular Virology section, department of infection & immunity, KFSHRC	Molecular Virology section, department of infection & immunity, KFSHRC	Fatimah S. Alhamlan et al
hCoV-19/India/AS-NEIST-INSACOG-R5-CIDIN0329/2021	EPI_ISL_14953147	CSIR-NEIST	Centre for Infectious Diseases, CSIR-NEIST	Romi Wahengbam et al
hCoV-19/DRC/RDC-196/2021	EPI_ISL_2968539	Viral Respiratory Lab, National Institute for Biomedical Research (INRB)	Pathogen Sequencing Lab, National Institute for Biomedical Research (INRB)	Placide Mbala-Kingebeni et al A
hCoV-19/Cameroon/CAM-300/2021	EPI_ISL_10010879	Laboratoire National de Sant√© Publique du Cameroun	Pathogen Genomics Lab, National Institute for Biomedical Research (INRB)	Placide Mbala-Kingebeni et al A
hCoV-19/Myanmar/DSMRC031/2021	EPI_ISL_5428993	DSMRC	DSMRC	Khine Zaw Oo et al
hCoV-19/Beijing/BJCDC-151/2022	EPI_ISL_13858909	Beijing Center for Disease Control and Prevention	Beijing Center for Disease Control and Prevention	Bing Lyu et al
hCoV-19/Beijing/BJCDC-117/2022	EPI_ISL_13858877	Beijing Center for Disease Control and Prevention	Beijing Center for Disease Control and Prevention	Bing Lyu et al
hCoV-19/Beijing/BJCDC-111/2022	EPI_ISL_13858871	Beijing Center for Disease Control and Prevention	Beijing Center for Disease Control and Prevention	Yang Pan et al
hCoV-19/Thailand/DMSc-02677/2021	EPI_ISL_5065548	Sirindhorn Hospital	Division of Genomic Medicine and Innovation support,Department of Medical Sciences, Ministry of Public Health, Thailand	Surakameth Mahasirimongkol et al
hCoV-19/Vietnam/PIHCM_770803/2021	EPI_ISL_5858394	Pasteur Institute in Ho Chi Minh city	Department of Microbiology and Immunology	Cao Minh Th·∫Øng et al
hCoV-19/Cambodia/832508/2021	EPI_ISL_5451443	Virology Unit, Institut Pasteur du Cambodge	Virology Unit, Institut Pasteur du Cambodge	Leakhena Pum et al
hCoV-19/Thailand/ChiangMai_SEQ17012/2021	EPI_ISL_4635446	Regional Medical Sciences Center 1 Chiang Mai	National Institute of Health, Department of Medical Sciences, Ministry of Public Health, Thailand	Pilailuk Okada et al
hCoV-19/India/HR-IGIB-9218/2021	EPI_ISL_2880076	INSACOG Surveillance	INSACOG at CSIR Institute of Genomics and Integrative Biology	INSACOG et al
hCoV-19/Sweden/20669267P/2021	EPI_ISL_4109025	The Public Health Agency of Sweden	The Public Health Agency of Sweden	Maximilian Riess et al
hCoV-19/Sudan/ILRI_M03072/2021	EPI_ISL_17971594	Epidemiology Lab, National Public Health	International Livestock Research Institute	Samuel O. Oyola et al
hCoV-19/Yunnan/RLD70/2021	EPI_ISL_13008857	Department of Acute Infectious Diseases Control and Prevention, Yunnan Provincial Center for Disease Control and Prevention	Department of Acute Infectious Diseases Control and Prevention, Yunnan Provincial Center for Disease Control and Prevention	Meiling Zhang et al
hCoV-19/Yunnan/YN-54/2021	EPI_ISL_3305849	Department of Acute Infectious Diseases Control and Prevention, Yunnan Provincial Center for Disease Control and Prevention	Department of Acute Infectious Diseases Control and Prevention, Yunnan Provincial Center for Disease Control and Prevention	Meiling Zhang et al
hCoV-19/Yunnan/YN-49/2021	EPI_ISL_3305844	Department of Acute Infectious Diseases Control and Prevention, Yunnan Provincial Center for Disease Control and Prevention	Department of Acute Infectious Diseases Control and Prevention, Yunnan Provincial Center for Disease Control and Prevention	Meiling Zhang et al
hCoV-19/Yunnan/YN-13/2021	EPI_ISL_2840859	Department of Acute Infectious Diseases Control and Prevention, Yunnan Provincial Center for Disease Control and Prevention	Department of Acute Infectious Diseases Control and Prevention, Yunnan Provincial Center for Disease Control and Prevention	Meiling Zhang et al
hCoV-19/Myanmar/DSMRC016/2021	EPI_ISL_2595860	DSMRC	DSMRC	Khine Zaw Oo et al
hCoV-19/Yunnan/YN-09/2021	EPI_ISL_2840855	Department of Acute Infectious Diseases Control and Prevention, Yunnan Provincial Center for Disease Control and Prevention	Department of Acute Infectious Diseases Control and Prevention, Yunnan Provincial Center for Disease Control and Prevention	Meiling Zhang et al
hCoV-19/Yunnan/YN-28/2021	EPI_ISL_2893777	Department of Acute Infectious Diseases Control and Prevention, Yunnan Provincial Center for Disease Control and Prevention	Department of Acute Infectious Diseases Control and Prevention, Yunnan Provincial Center for Disease Control and Prevention	Meiling Zhang et al
hCoV-19/Yunnan/YN-48/2021	EPI_ISL_3305842	Department of Acute Infectious Diseases Control and Prevention, Yunnan Provincial Center for Disease Control and Prevention	Department of Acute Infectious Diseases Control and Prevention, Yunnan Provincial Center for Disease Control and Prevention	Meiling Zhang et al
hCoV-19/India/GJ-INSACOG-GBRC1418/2021	EPI_ISL_3162137	VRDL, Goverment Medical College, Surat	Gujarat Biotechnology Research Centre	Sonal Sharma et al
hCoV-19/India/MH-KasturbaMCGM-ICMR-INSACOG-WG131/2021	EPI_ISL_6689965	Kasturba Hospital Molecular Lab - INSACOG	Kasturba hospital WGS	Jayanthi Shastri et al
hCoV-19/Pakistan/NIH-B13-S27/2021	EPI_ISL_3462523	Department of Virology	Department of Virology	Massab Umair et al
hCoV-19/India/MN-RIMS-79/2021	EPI_ISL_4192974	INSACOG-MANIPUR	National Institute of Biomedical Genomics ‚Äì INSACOG	Arindam Maitra et al
hCoV-19/India/MN-INSACOG-1425500122354/2021	EPI_ISL_4504696	INSACOG-MANIPUR	National Institute of Biomedical Genomics - INSACOG	Arindam Maitra et al
hCoV-19/India/GJ-ICMR-NIV-INSACOG-GSEQ-3606/2021	EPI_ISL_2546746	ICMR-National Institute of Virology - INSACOG	NIV Influenza	Potdar et al B
hCoV-19/Myanmar/DSMRC011/2021	EPI_ISL_2612300	DSMRC	DSMRC	Khine Zaw Oo et al
hCoV-19/Yunnan/RLD218/2021	EPI_ISL_13008967	Department of Acute Infectious Diseases Control and Prevention, Yunnan Provincial Center for Disease Control and Prevention	Department of Acute Infectious Diseases Control and Prevention, Yunnan Provincial Center for Disease Control and Prevention	Meiling Zhang et al
hCoV-19/Myanmar/DSMRC042/2021	EPI_ISL_7338123	DSMRC	DSMRC	Khine Zaw Oo et al	OL757807.1
hCoV-19/Myanmar/DSMRC044/2021	EPI_ISL_7338111	DSMRC	DSMRC	Khine Zaw Oo et al	OL757802.1
hCoV-19/Liberia/LIB-0198/2021	EPI_ISL_4232126	National Public Health Institute of Liberia Reference Lab	Center for Infection and Immunity, Columbia University	Bode Shobayo et al
hCoV-19/Nigeria/LSB_COV2-07-21-CA-1292/2021	EPI_ISL_4201714	Lagos State Biobank, Lagos, Nigeria	54gene Molecular Genetics Laboratory, Nigeria	Oluwatimilehin Adewumi et al
hCoV-19/Madagascar/LA2M-133146/2021	EPI_ISL_13729395	Laboratoire d'Analyses M√©dicales Malagasy (LA2M)	Virology Unit, Institut Pasteur de Madagascar	Vololoniaina Raharinosy et al
hCoV-19/SouthAfrica/NICD-N22093/2021	EPI_ISL_7605592	PORT ELIZABETH LABORATORY	National Institute for Communicable Diseases of the National Health Laboratory Service	Amoako DG et al
hCoV-19/Heilongjiang/IVDC-HEB-231/2021	EPI_ISL_9910182	Heilongjiang Center for Disease Control and Prevention	National Institute for Viral Disease Control and Prevention, China CDC	Qi Liang et al
hCoV-19/Heilongjiang/IVDC-HEB-295/2021	EPI_ISL_9910247	Heilongjiang Center for Disease Control and Prevention	National Institute for Viral Disease Control and Prevention, China CDC	Qi Liang et al
hCoV-19/Heilongjiang/IVDC-HEB-336/2021	EPI_ISL_9910288	Heilongjiang Center for Disease Control and Prevention	National Institute for Viral Disease Control and Prevention, China CDC	Jun Xu et al
hCoV-19/Heilongjiang/IVDC-HEB-308/2021	EPI_ISL_9910260	Heilongjiang Center for Disease Control and Prevention	National Institute for Viral Disease Control and Prevention, China CDC	Lu Tang et al
hCoV-19/India/TN-CBR-SEQ-7644/2021	EPI_ISL_9361409	CBR,IISc	CBR,IISc-INSACOG	Bratati Kahali et al
hCoV-19/SouthKorea/KDCA21300/2021	EPI_ISL_7794155	Division of Emerging Infectious Diseases, Bureau of Infectious Diseases Diagnosis Control, Korea Disease Control and Prevention Agency	Division of Emerging Infectious Diseases, Bureau of Infectious Diseases Diagnosis Control, Korea Disease Control and Prevention Agency	Ae Kyung Park et al
hCoV-19/SouthKorea/KDCA11056/2021	EPI_ISL_4204278	Division of Emerging Infectious Diseases, Bureau of Infectious Diseases Diagnosis Control, Korea Disease Control and Prevention Agency	Division of Emerging Infectious Diseases, Bureau of Infectious Diseases Diagnosis Control, Korea Disease Control and Prevention Agency	Ae Kyung Park et al
hCoV-19/SouthKorea/KDCA23556/2021	EPI_ISL_8192732	Division of Emerging Infectious Diseases, Bureau of Infectious Diseases Diagnosis Control, Korea Disease Control and Prevention Agency	Division of Emerging Infectious Diseases, Bureau of Infectious Diseases Diagnosis Control, Korea Disease Control and Prevention Agency	Jeong-Ah Kim et al
hCoV-19/Nepal/S-03/2021	EPI_ISL_2479981	National Public Health Laboartory	CSIR-Institute of Genomics and Integrative Biology	Runa Jha et al
hCoV-19/India/AP-CCMB-CIA5470/2021	EPI_ISL_3060487	AP SSO	CSIR-Centre for Cellular and Molecular Biology-INSACOG	Vidhyadhari Methuku et al
hCoV-19/India/KA-RFNB-087/2021	EPI_ISL_6851886	CHC K G HALLI	National Centre for Biological Sciences, TIFR - Rockefeller Foundation	Darshan Sreenivas et al
hCoV-19/Bangladesh/BCSIR-CVASU-34/2021	EPI_ISL_3228077	COVID-19 Detection Lab, Chattogram Veterinary and Animal Sciences University	Genomic Research Lab, BCSIR	Md. Murshed Hasan Sarkar et al
hCoV-19/Mexico/ROO_INER_IMSS_2141/2021	EPI_ISL_4299564	Unidad de Investigaci√≥n M√©dica de Yucat√°n (UIMY)	Centro de Investigaci√≥n en Enfermedades Infecciosas (CIENI), Instituto Nacional de Enfermedades Respiratorias (INER)	Consorcio Mexicano de Vigilancia Gen√≥mica (CoViGen-Mex). Authors (in alphabetical order): Julio Elias Alvarado-Yaah et al	ON487207.1
hCoV-19/Mexico/SON-INMEGEN-45-255/2021	EPI_ISL_8187014	Salud Digna	Instituto Nacional de Medicina Genomica	Cedro-Tanda A et al
hCoV-19/Malawi/MLW-00258/2021	EPI_ISL_6963177	Malawi Liverpool Wellcome Trust Clinical Research Program	Malawi Liverpool Wellcome Trust Clinical Research Program	Catherine Anscombe et al
hCoV-19/SierraLeone/CPHRL-22/2021	EPI_ISL_4635451	Connaught Hospital Laboratory	Central Public Health Reference Laboratory	Doris Harding et al
hCoV-19/BurkinaFaso/WACCBIP-GS2851/2021	EPI_ISL_13833309	WACCBIP, Volta Road, University of Ghana, Accra, Ghana	WACCBIP, Volta Road, University of Ghana, Accra, Ghana	Collins M. Morang'a et al
hCoV-19/Indonesia/KI-NIHRD-WGS03031/2021	EPI_ISL_2233094	Labkesda Prov Kal Tim	National Institute of Health Research and Development	Kartika Dewi Puspa et al
hCoV-19/India/KL-GENESCOV03553/2021	EPI_ISL_7222592	INSACOG-IGIB and Kerala State SARS-COV-2 Genome Surveillance Programme (GENESCOV2)	INSACOG and GENESCOV2 at CSIR Institute of Genomics and Integrative Biology	INSACOG-IGIB et al
hCoV-19/Fujian/2021BD-VIR-SPE-0400/2021	EPI_ISL_2965602	Fujian Center for Disease Control and Prevention	Fujian Center for Disease Control and Prevention	Lin Qi et al
hCoV-19/Fujian/2021BD-VIR-SPE-0395/2021	EPI_ISL_2965600	Fujian Center for Disease Control and Prevention	Fujian Center for Disease Control and Prevention	Lin Qi et al
hCoV-19/Malaysia/COV0152/2021	EPI_ISL_4435538	JKN PAHANG	iPROMISE, UiTM	Mohd Zaki Salleh et al
hCoV-19/Malaysia/COVGEN0202/2021	EPI_ISL_7119553	Institut Biologi Molekul Perubatan UKM (UMBI)	UKM Medical Molecular Biology Institute (UMBI)	Jamal et al
hCoV-19/Indonesia/KR-GS-WJHL-ITB-NIHRD-WGS365/2022	EPI_ISL_9285848	National Institute of Health Research & Development (Balitbangkes)	West Java Health Laboratory; School of Life Sciences and Technology, Institut Teknologi Bandung; National Institute of Health Research & Development	Azzania Fibriani et al
hCoV-19/Yunnan/RLD205/2021	EPI_ISL_13008956	Department of Acute Infectious Diseases Control and Prevention, Yunnan Provincial Center for Disease Control and Prevention	Department of Acute Infectious Diseases Control and Prevention, Yunnan Provincial Center for Disease Control and Prevention	Meiling Zhang et al
hCoV-19/Yunnan/RLD195/2021	EPI_ISL_13008946	Department of Acute Infectious Diseases Control and Prevention, Yunnan Provincial Center for Disease Control and Prevention	Department of Acute Infectious Diseases Control and Prevention, Yunnan Provincial Center for Disease Control and Prevention	Meiling Zhang et al
hCoV-19/Yunnan/RLD96/2021	EPI_ISL_13008875	Department of Acute Infectious Diseases Control and Prevention, Yunnan Provincial Center for Disease Control and Prevention	Department of Acute Infectious Diseases Control and Prevention, Yunnan Provincial Center for Disease Control and Prevention	Meiling Zhang et al
hCoV-19/Yunnan/YN-04/2021	EPI_ISL_2834002	Department of Acute Infectious Diseases Control and Prevention, Yunnan Provincial Center for Disease Control and Prevention	Department of Acute Infectious Diseases Control and Prevention, Yunnan Provincial Center for Disease Control and Prevention	Meiling Zhang et al
hCoV-19/Yunnan/YN-46/2021	EPI_ISL_2896230	Department of Acute Infectious Diseases Control and Prevention, Yunnan Provincial Center for Disease Control and Prevention	Department of Acute Infectious Diseases Control and Prevention, Yunnan Provincial Center for Disease Control and Prevention	Meiling Zhang et al
hCoV-19/Yunnan/YN-32/2021	EPI_ISL_2896216	Department of Acute Infectious Diseases Control and Prevention, Yunnan Provincial Center for Disease Control and Prevention	Department of Acute Infectious Diseases Control and Prevention, Yunnan Provincial Center for Disease Control and Prevention	Meiling Zhang et al
hCoV-19/SriLanka/aicbu2342/2021	EPI_ISL_6810406	Allergy, Immunology and Cell Biology Unit (AICBU)	Allergy, Immunology and Cell Biology Unit (AICBU)	Chandima Jeewandara et al
hCoV-19/SriLanka/aicbu628/2021	EPI_ISL_3275413	Allergy, Immunology and Cell Biology Unit (AICBU)	Allergy, Immunology and Cell Biology Unit (AICBU)	Chandima Jeewandara et al
hCoV-19/Philippines/PH-RITM-593/2021	EPI_ISL_9177517	CUENCA RURAL HEALTH UNIT	Research Institute for Tropical Medicine	Francisco Gerardo M. Polotan et al
hCoV-19/Fujian/2021BD-VIR-SPE-0567/2021	EPI_ISL_15756103	Fujian Center for Disease Control and Prevention	Fujian Center for Disease Control and Prevention	Lin Qi et al
hCoV-19/Philippines/PH-SLH-3-7/2021	EPI_ISL_15637012	San Lazaro Hospital	San Lazaro Hospital	Dorcas V. Umipig MD et al
hCoV-19/Fujian/KT-VIR-SPE-0039/2021	EPI_ISL_15775896	Fujian Center for Disease Control and Prevention	Fujian Center for Disease Control and Prevention	Lin Qi et al
hCoV-19/Fujian/KT-VIR-SPE-0042/2021	EPI_ISL_15775899	Fujian Center for Disease Control and Prevention	Fujian Center for Disease Control and Prevention	Lin Qi et al
hCoV-19/Fujian/BD-VIR-SPE-0722/2021	EPI_ISL_15775771	Fujian Center for Disease Control and Prevention	Fujian Center for Disease Control and Prevention	Lin Qi et al
hCoV-19/Fujian/BD-VIR-SPE-0756/2021	EPI_ISL_15775788	Fujian Center for Disease Control and Prevention	Fujian Center for Disease Control and Prevention	Lin Qi et al
hCoV-19/Fujian/BD-VIR-SPE-0622/2021	EPI_ISL_15775704	Fujian Center for Disease Control and Prevention	Fujian Center for Disease Control and Prevention	Lin Qi et al
hCoV-19/Fujian/BD-VIR-SPE-0734/2021	EPI_ISL_15775780	Fujian Center for Disease Control and Prevention	Fujian Center for Disease Control and Prevention	Lin Qi et al
hCoV-19/Fujian/BD-VIR-SPE-0758/2021	EPI_ISL_15775789	Fujian Center for Disease Control and Prevention	Fujian Center for Disease Control and Prevention	Lin Qi et al
hCoV-19/Fujian/BD-VIR-SPE-0637/2021	EPI_ISL_15775716	Fujian Center for Disease Control and Prevention	Fujian Center for Disease Control and Prevention	Lin Qi et al
hCoV-19/Fujian/BD-VIR-SPE-0997/2021	EPI_ISL_15775864	Fujian Center for Disease Control and Prevention	Fujian Center for Disease Control and Prevention	Lin Qi et al
hCoV-19/India/WB-1931300387798/2021	EPI_ISL_3019250	INSACOG-WB	National Institute of Biomedical Genomics ‚Äì INSACOG	Arindam Maitra et al
hCoV-19/India/DL-NCDC-4509101/2021	EPI_ISL_4460822	National Centre for Disease Control (NCDC) Biotechnology Division, Delhi - INSACOG	NCDC Delhi, Biotechnology Division -INSACOG	Kalaiarasan Ponnusamy et al
hCoV-19/Vietnam/QNg2021-03/2021	EPI_ISL_9170833	CDC Qu·∫£ng Ng√£i, Vietnam	Department of Microbiology and Immunology, Pasteur Institute in Nha Trang	Trinh Hoang Long et al
hCoV-19/Vietnam/HCMC_b05_28.08/2021	EPI_ISL_6116912	Vietnamese-German Center for Medical Research (VG-CARE), Vietnamese Military Medical University, Hanoi, Ho-Chi-Minh-City	Vietnamese-German Center for Medical Research, VG-CARE	Pham Xuan Huy et al
hCoV-19/Vietnam/NHTD-OUCRU1607/2021	EPI_ISL_7650414	National Hospital for Tropical Diseases	Oxford University Clinical Research Unit, Hanoi, Vietnam	Pham Ngoc Thach et al
hCoV-19/Vietnam/PIHCM-009/2021	EPI_ISL_8591567	Pasteur Institute in Ho Chi Minh city	Department of Microbiology and Immunology	Dao Hoang Thi Nhu et al
hCoV-19/Zimbabwe/CERI-KRISP-K021555/2021	EPI_ISL_3730425	National Microbiology Reference Laboratory, Ministry of Health, Harare, Zimbabwe	CERI, Centre for Epidemic Response and Innvoation, Stellenbosch University and KRISP, KZN Research Innovation and Sequencing Platform, UKZN.	Air Comodor Dr J. Chimedza et al
hCoV-19/Sudan/SS1777/2021	EPI_ISL_14620525	National Public Health Laboratory - Sudan	KEMRI-Wellcome Trust Research Programme,Kilifi	Githinji G. et al
hCoV-19/PapuaNewGuinea/PNG7211/2021	EPI_ISL_11360712	Central Public Health Laboratory	Microbiological Diagnostic Unit - Public Health Laboratory (MDU-PHL)	Kumbu et al
hCoV-19/Indonesia/BT-EIJK-MRINUPH-0055/2021	EPI_ISL_9437126	Rumah Sakit Umum Siloam (RSUS)	Eijkman Research Center for Molecular Biology, National Research and Innovation Agency; Mochtar Riady Institute for Nanotechnology-Universitas Pelita Harapan	Lydia V Panggalo et al
hCoV-19/Indonesia/SG-NIHRD-PME21015157/2021	EPI_ISL_3691660	Badan Layanan Umum Daerah RS Konawe	National Institute of Health Research and Development	Arie Ardiansyah Nugraha et al
hCoV-19/Indonesia/BA-NIHRD-WGS12335/2021	EPI_ISL_6000271	Labkes Provinsi Bali	National Institute of Health Research and Development	Hana Apsari Pawestri et al
hCoV-19/Indonesia/KI-EIJK-NIHRD-234/2021	EPI_ISL_3160080	Dinas Kesehatan Provinsi Kalimantan Timur	Eijkman Institute for Molecular Biology, National Research and Innovation Agency; National Institute of Health Research and Development	Lidwina Priliani et al
hCoV-19/Indonesia/KI-GS-FKUINIHRD-0347/2021	EPI_ISL_8519383	Dinkes Provinsi Kalimantan Timur (Labkesprov)	Faculty of Medicine, Universitas Indonesia	Fadilah et al
hCoV-19/Niger/GRP9738/2021	EPI_ISL_17548521	CERMES	CERMES	Lagare Adamou et al
hCoV-19/Niger/HNN-624/2021	EPI_ISL_13285312	HNN	CERMES	Lagare Adamou et al
hCoV-19/Chad/20220316_49670/2021	EPI_ISL_18731709	Department of Laboratories, Ministry of Public Health, Chad	Department of Laboratories, Ministry of Public Health, Chad	Mathiew Hota et al
hCoV-19/Shenzhen/IVDC-0610-20/2021	EPI_ISL_2931280	Shenzhen Center for Disease Control and Prevention	National Institute for Viral Disease Control and Prevention, China CDC	Long Chen et al
hCoV-19/India/TN-CBR-CL1768/2021	EPI_ISL_14607819	CBR,IISc	CBR,IISc	Bratati Kahali et al
hCoV-19/India/MH-ICMR-NIV-INSACOG-GSEQ-5486/2021	EPI_ISL_4950476	ICMR-National Institute of Virology - INSACOG	NIV Influenza	Potdar et al B
hCoV-19/Burundi/UG869/2021	EPI_ISL_4949194	National Institute of Public Health Burundi, WHO Burundi, ASLM Burundi, MRC/UVRI & LSHTM Uganda Research Unit	MRC/UVRI & LSHTM Uganda Research Unit, National Institute of Public Health Burundi, WHO Burundi, ASLM Burundi	Jerome Nkurunziza et al
hCoV-19/Canada/BC-BCCDC-236619/2021	EPI_ISL_6747148	British Columbia Centre For Disease Control	BCCDC Public Health Laboratory	Prystajecky Natalie et al
hCoV-19/Philippines/PH-PGC-130254/2022	EPI_ISL_17389010	KIDAPAWAN CITY MOLECULAR LABORATORY	Philippine Genome Center	Elcid Aaron R. Pangilinan et al
hCoV-19/Ethiopia/CERI-KRISP-K025424/2021	EPI_ISL_5146913	Addis Ababa University	CERI, Centre for Epidemic Response and Innvoation, Stellenbosch University and KRISP, KZN Research Innovation and Sequencing Platform, UKZN.	Abay Sisay et al
hCoV-19/Burundi/UG839/2021	EPI_ISL_4949164	National Institute of Public Health Burundi, WHO Burundi, ASLM Burundi, MRC/UVRI & LSHTM Uganda Research Unit	MRC/UVRI & LSHTM Uganda Research Unit, National Institute of Public Health Burundi, WHO Burundi, ASLM Burundi	Jerome Nkurunziza et al
hCoV-19/India/KA-SLS-8324/2021	EPI_ISL_11768209		Strand Life Sciences (supported by IN COVID Support, FZE LLC)	Priyanka Ananta Mulay et al
hCoV-19/India/MH-KasturbaMCGM-ICMR-INSACOG-WG211/2021	EPI_ISL_6691502	Kasturba Hospital Molecular Lab - INSACOG	Kasturba hospital WGS	Jayanthi Shastri et al
hCoV-19/Sudan/ILRI_M03075/2021	EPI_ISL_17971596	Epidemiology Lab, National Public Health	International Livestock Research Institute	Samuel O. Oyola et al
hCoV-19/Coted-Ivoire/562591-cv028/2021	EPI_ISL_9888102	Department of Epidemic Viruses, Institut Pasteur of C√¥te d'Ivoire, Abidjan, C√¥te d'Ivoire	Molecular Genetics Platform, Institut Pasteur of C√¥te d'Ivoire, Abidjan, C√¥te d'Ivoire	Aristide Berenger Ako AKO et al
hCoV-19/Mauritania/IPM-63/2021	EPI_ISL_19268839	Facult√© des Sciences et Techniques - Universit√© de Nouakchott, Unit√© d`√âpid√©miologie Mol√©culaire et Diversit√© des Micro-organismes.	Institut Pasteur du Maroc, Centre de S√©quen√ßage G√©nomique	EL Hamouchi Adil et al
hCoV-19/DRC/INRB-RDC-675/2021	EPI_ISL_9570937	Pathogen Genomics Lab, National Institute for Biomedical Research (INRB)	Pathogen Genomics Lab, National Institute for Biomedical Research (INRB)	Placide Mbala-Kingebeni et al A
hCoV-19/Netherlands/ZH-RIVM-75201/2021	EPI_ISL_8021744	National Institute for Public Health and the Environment (RIVM)	National Institute for Public Health and the Environment (RIVM)	Adam Meijer et al
hCoV-19/India/KA_5294_S12_R1_001/2021	EPI_ISL_12356731	VRDL, Wenlock District Hospital	inStem NCBS ‚Äì INSACOG	Uma Ramakrishnan et al
hCoV-19/India/PB-ICMR-NIV-INSACOG-596826950/2021	EPI_ISL_8884401	Viral Research and Diagnostic Laboratories	NIV Influenza	Dr.Rupinder Bakshi et al
hCoV-19/Ghana/NMIMR-NCOV-21-59659/2021	EPI_ISL_8065948	Noguchi Memorial Institute for Medical Research, University of Ghana, Legon, Ghana	Noguchi Memorial Institute for Medical Research, University of Ghana, Legon, Ghana	Bright Adu et al
hCoV-19/Togo/NMIMR-21-TGS-155/2021	EPI_ISL_3914982	Institut National D‚Äôhygiene, Lome, Togo	Noguchi Memorial Institute for Medical Research, University of Ghana, Legon, Ghana	Afiwa W. Halatoko et al
hCoV-19/Germany/NW-RKI-I-237490/2021	EPI_ISL_4230950	Labor Dr. Wisplinghoff - K√∂ln	Robert Koch Institute	?
hCoV-19/India/KA-MSCH-30JNAPTS1/2021	EPI_ISL_4629600	Molecular Solutions Care Health	Molecular Solutions Care Health; MedGenome Labs Ltd	Meenakshi Iyer et al
hCoV-19/India/GJ-INSACOG-GBRC2215/2021	EPI_ISL_4533957	Scientific Diagnostic Centre Pvt. Ltd., Ahmedabad	Gujarat Biotechnology Research Centre	Bhadreshsinh Gohil et al
hCoV-19/India/TN-INSACOG-CBR-CL1628/2021	EPI_ISL_14676859	CBR,IISc	CBR,IISc	Bratati Kahali et al
hCoV-19/India/TN-INSACOG-CBR-S-10690/2021	EPI_ISL_14680070	CBR,IISc	CBR,IISc	"Bratati Kahali" et al
hCoV-19/India/AP-CCMB-CIB5837/2021	EPI_ISL_7734898	AP SSO	CSIR-Centre for Cellular and Molecular Biology-INSACOG	Jandhyala Sai Krishna et al
hCoV-19/India/AP-CCMB-CIA2504/2021	EPI_ISL_2441755	AP SSO	CSIR-Centre for Cellular and Molecular Biology-INSACOG	Tulasi Nagabandi et al
hCoV-19/Chad/TCH-33/2021	EPI_ISL_9274869	Minist√®re de Sant√© Publique et de la Solidarit√© Nationale	Pathogen Genomics Lab, National Institute for Biomedical Research (INRB)	Placide Mbala-Kingebeni et al A
hCoV-19/India/KL-GENESCOV04575/2021	EPI_ISL_7224132	INSACOG-IGIB and Kerala State SARS-COV-2 Genome Surveillance Programme (GENESCOV2)	INSACOG and GENESCOV2 at CSIR Institute of Genomics and Integrative Biology	INSACOG-IGIB et al
hCoV-19/Pakistan/NIH-B13-S15/2021	EPI_ISL_3462511	Department of Virology	Department of Virology	Massab Umair et al
hCoV-19/Colombia/ATL-G-USB_011/2021	EPI_ISL_10835276	LDSP-Barranquilla	Laboratorio de Virolog√≠a - Universidad Sim√≥n Bol√≠var	Yesit Bello-Lemus et al
hCoV-19/China/ZCMU-S182-1867-328977/2021	EPI_ISL_19166410	Hangzhou Xixi Hospital, Zhejiang University of Traditional Chinese Medicine	Hangzhou Xixi Hospital, Zhejiang University of Traditional Chinese Medicine	Wang et al
hCoV-19/India/TN-SEQ-5827_S297_R1_001/2021	EPI_ISL_6031969	Dr S raju, Director of public heath and preventive medicine	inStem NCBS ‚Äì INSACOG	Uma Ramakrishnan et al
hCoV-19/Tunisia/F-4081/2021	EPI_ISL_11349037	Laboratoire de Virologie Clinique, Institut Pasteur de Tunis	Laboratory of Clinical Virology, Institut Pasteur de Tunis	Haddad-Boubaker Sondes et al
hCoV-19/Madagascar/LA2M-142003/2021	EPI_ISL_13729314	Laboratoire d'Analyses M√©dicales Malagasy (LA2M)	Virology Unit, Institut Pasteur de Madagascar	Vololoniaina Raharinosy et al
hCoV-19/Iraq/KR-SEARCH-119884/2021	EPI_ISL_12277868	University of Duhok COVID-19 Center for Research and Diagnosis	Andersen lab at Scripps Research	SEARCH Alliance with Jassim Mohammed Abdo et al
hCoV-19/Bulgaria/22BG-EU_014903_Pl140/2022	EPI_ISL_10444038	National Center of Infectious and Parasitic Diseases	National Center of Infectious and Parasitic Diseases	Alexiev et al
hCoV-19/DRC/INRB-RDC-1258/2021	EPI_ISL_15297217	Laboratoire Rodolphe M√©rieux (INRB Goma)	Pathogen Genomics Lab, National Institute for Biomedical Research (INRB)	Placide Mbala-Kingebeni et al A
hCoV-19/Sudan/ILRI_M03118/2021	EPI_ISL_17971637	Epidemiology Lab, National Public Health	International Livestock Research Institute	Samuel O. Oyola et al
hCoV-19/Egypt/CCHE57357_Wave_4_130/2021	EPI_ISL_6011801	Genomics Program, Children Cancer Hospital	Genomics Program, Children Cancer Hospital	Hatem et al	OL351430.1
hCoV-19/India/DL-NCDC-5509311/2021	EPI_ISL_11052658	National Centre for Disease Control (NCDC) Biotechnology Division, Delhi - INSACOG	NCDC Delhi, Biotechnology Division -INSACOG	Mahesh S Dhar et al
hCoV-19/India/AP-CCMB-CIB0264/2021	EPI_ISL_6047587	AP SSO	CSIR-Centre for Cellular and Molecular Biology-INSACOG	Lamuk Zaveri et al B
hCoV-19/India/TG-CDFD-70559/2021	EPI_ISL_7649174	District Hospital	CDFD-INSACOG	Asmita Gupta et al
hCoV-19/India/OR-ILSGS12069/2021	EPI_ISL_7878128	ILS, Bhubaneswar	Institute of Life Sciences-INSACOG	Sunil K. Raghav et al
hCoV-19/India/OR-ILSGS12074/2021	EPI_ISL_7878133	ILS, Bhubaneswar	Institute of Life Sciences-INSACOG	Sunil K. Raghav et al
hCoV-19/Somalia/0080/2021	EPI_ISL_14236398	Puntland-Public Health Lab	Puntland-Public Health Lab	Mahamoud Hussein et al
hCoV-19/China/ZCMU-S203-2080-343435/2021	EPI_ISL_19166369	Hangzhou Xixi Hospital, Zhejiang University of Traditional Chinese Medicine	Hangzhou Xixi Hospital, Zhejiang University of Traditional Chinese Medicine	Wang et al
hCoV-19/Pakistan/NIH-B25-S5/2021	EPI_ISL_6261274	Department of Virology - National Institute of Health	Department of Virology - National Institute of Health	Massab Umair et al
hCoV-19/Libya/86442a-35/2021	EPI_ISL_14014996	Public Health Reference Laboratory NCDC	Public Health Reference Laboratory NCDC	Abdulla Bashein et al
hCoV-19/Italy/SIC-AOUME-UOSD-GCL-205198423-3270/2021	EPI_ISL_18573677	A.O.U. "G. Martino" Laboratorio di Epatologia Biomolecolare Messina	Laboratorio di Epatologia Molecolare A.O.U G. Martino Messina	Teresa Pollicino et al
hCoV-19/India/MH-ICMR-NIV-INSACOG-GSEQ-3809/2021	EPI_ISL_2547109	ICMR-National Institute of Virology - INSACOG	NIV Influenza	Potdar et al B
hCoV-19/India/MH-ICMR-NIV-INSAGOG-GSEQ-3234/2021	EPI_ISL_1970529	ICMR-National Institute of Virology - INSACOG	NIV Influenza	Potdar et al B
hCoV-19/India/WB-INSACOG-1931300492233/2021	EPI_ISL_6886003	INSACOG-WB	National Institute of Biomedical Genomics ‚Äì INSACOG	Arindam Maitra et al
hCoV-19/India/RJ-SMS-ICMR-INSACOG-TS-880/2021	EPI_ISL_12157270	SMS MEDICAL COLLEGE,JAIPUR	NIV Influenza	Bharti Malhotra et al
hCoV-19/India/MH-KasturbaMCGM-ICMR-INSACOG-WG2059/2021	EPI_ISL_8712938	Kasturba Hospital Molecular Lab - INSACOG	Kasturba hospital WGS	Jayanthi Shastri et al
hCoV-19/Syria/Northwest-0001/2021	EPI_ISL_8024569	EWARN's Lab	Turkey / Ankara lab	Yasir Elferruh et al
hCoV-19/Turkey/HSGM-E3274/2021	EPI_ISL_4101908	Ministry of Health Turkey	Ministry of Health Turkey	Fatma Bayrakdar et al B
hCoV-19/Iran/T254/2021	EPI_ISL_15755155	Isfahan University of Medical Sciences	COVID-19 National Reference Laboratory, Pasteur Institute of Iran	Zahra Ahmadi et al
hCoV-19/Iran/AF1422/2021	EPI_ISL_15756476	Zahedan University of Medical Sciences	COVID-19 National Reference Laboratory, Pasteur Institute of Iran	Mahsa Tavakoli et al
hCoV-19/Iran/AK06149NGS/2021	EPI_ISL_15755406	Zanjan University of Medical Sciences	COVID-19 National Reference Laboratory, Pasteur Institute of Iran	Zahra Ahmadi et al
hCoV-19/Iran/50028/2021	EPI_ISL_15755386	COVID-19 National Reference Laboratory, Pasteur Institute of Iran	COVID-19 National Reference Laboratory, Pasteur Institute of Iran	Zahra Ahmadi et al
hCoV-19/UnitedArabEmirates/BTC-8149/2021	EPI_ISL_16815559	Khalifa University Center for Biotechnology	Khalifa University Center for Biotechnology	AlSafar et al.
hCoV-19/Iran/NIC-K6/2021	EPI_ISL_8754000	National Influenza Center, Virology Department	National Influenza Center	J Yavarian et al
hCoV-19/Syria/Northwest-0034/2021	EPI_ISL_8192526	EWARN's Lab	Ministry of Health Turkey	Yasir Elferruh et al
hCoV-19/Iran/AM0964/2021	EPI_ISL_15755476	Zahedan University of Medical Sciences	COVID-19 National Reference Laboratory, Pasteur Institute of Iran	Mahsa Tavakoli et al
hCoV-19/InnerMongolia/IVDC-EJN-1/2021	EPI_ISL_8525263	Inner Mongolia Comprehensive Center for Disease Control and Prevention	National Institute for Viral Disease Control and Prevention, China CDC	Xiaoling Tian et al
hCoV-19/InnerMongolia/IVDC-EJN-18/2021	EPI_ISL_8525281	Inner Mongolia Comprehensive Center for Disease Control and Prevention	National Institute for Viral Disease Control and Prevention, China CDC	Xiaoling Tian et al
hCoV-19/InnerMongolia/IVDC-10-02/2021	EPI_ISL_8295282	Inner Mongolia Comprehensive Center for Disease Control and Prevention	National Institute for Viral Disease Control and Prevention, China CDC	Xiaoling Tian et al
hCoV-19/India/AS-INSACOG-1828200288811/2021	EPI_ISL_4739317	INSACOG-Assam	National Institute of Biomedical Genomics ‚Äì INSACOG	Arindam Maitra et al
hCoV-19/Algeria/D34/2022	EPI_ISL_13956179	Laboratoire de microbiologie - CHU ANNABA	NIC, Viral Respiratory Unit	Baya Hedjal et al
hCoV-19/India/KA-5655_S206_R1_001/2021	EPI_ISL_12356550	VRDL, Wenlock District Hospital	inStem NCBS ‚Äì INSACOG	Uma Ramakrishnan et al
hCoV-19/India/TG-CCMB-CIA3624/2021	EPI_ISL_2661249	CSIR-Centre for Cellular and Molecular Biology	CSIR-Centre for Cellular and Molecular Biology-INSACOG	Sofia Banu et al
hCoV-19/Mexico/GUA_INER_IMSS_3381/2021	EPI_ISL_7728938	Centro de Investigaci√≥n Biom√©dica de Occidente (CIBO)	Centro de Investigaci√≥n en Enfermedades Infecciosas (CIENI), Instituto Nacional de Enfermedades Respiratorias (INER)	Consorcio Mexicano de Vigilancia Gen√≥mica (CoViGen-Mex). Authors (in alphabetical order): Julio Elias Alvarado-Yaah et al
hCoV-19/China/ZCMU-S173-1762-309926/2021	EPI_ISL_19166353	Hangzhou Xixi Hospital, Zhejiang University of Traditional Chinese Medicine	Hangzhou Xixi Hospital, Zhejiang University of Traditional Chinese Medicine	Wang et al
hCoV-19/India/KA-NIMH-SEQ-2420/2021	EPI_ISL_4578635	Hassan Institute of Medical Sciences	INSACOG-KA, NIMHANS	Anson Kunjumon George et al
hCoV-19/India/KL-GENESCOV08789/2021	EPI_ISL_8984514	INSACOG-IGIB and Kerala State SARS-COV-2 Genome Surveillance Programme (GENESCOV2)	INSACOG-IGIB and Kerala State SARS-COV-2 Genome Surveillance Programme (GENESCOV2)	INSACOG-IGIB et al
hCoV-19/Egypt/NRC-1247/2021	EPI_ISL_8205816	Center of Scientific Excellence for Influenza Viruses (CSEIV), National Research Centre	Center of Scientific Excellence for Influenza Viruses (CSEIV), National Research Centre	Rabeh El-Shesheny et al
hCoV-19/DRC/ILRI_COVM01437/2021	EPI_ISL_9093624	Molecular Biology Laboratory, Universite Evangelique en Afrique	International Livestock Research Institute	Samuel O. Oyola et al
hCoV-19/Honduras/26838-ICGES/2021	EPI_ISL_9983949	Laboratorio Nacional de Vigilancia de la Salud ‚Äì Secci√≥n de Virologia	Genomics and Proteomics Departament, Gorgas Memorial Institute For Health Studies	Mitzi Castro et al
hCoV-19/Spain/CL-COV15067/2021	EPI_ISL_8540586	Hospital Cl√≠nico Universitario de Valladolid (HCUV)	Hospital Cl√≠nico Universitario de Valladolid (HCUV)	Antonio Ordu√±a-Domingo et al
hCoV-19/Nicaragua/CNDR-189175/2021	EPI_ISL_17065722	HOSPITAL PRIMARIO CARLOS ROBERTO HUEMBES	CNDR, Departamento de Virolog√≠a	Angel Balmaseda et al
hCoV-19/Brazil/RJ-LNN05212/2021	EPI_ISL_5496198	Laboratorio Central Noel Nutels	Bioinformatics Laboratory / LNCC	Luiz G P de Almeida et al
hCoV-19/Brazil/RJ-LNN05829/2021	EPI_ISL_5501178	Unidade de apoio ao diagnostico da COVID - UNADIG	Bioinformatics Laboratory / LNCC	Luiz G P de Almeida et al
hCoV-19/Brazil/BA-FIOCRUZ-PVM86455/2021	EPI_ISL_6907771	Laborat√≥rio Central de Sa√∫de P√∫blica - LACEN/BA	Plataforma de Vigilancia Molecular (PVM) - FIOCRUZ/BA	Laise de Moraes et al
hCoV-19/Brazil/PA-IB_CEVC_2206424/2021	EPI_ISL_19177881	Lacen Unidade de Referencia Laboratorio Central	Instituto Butantan	Gabriela et al
hCoV-19/Brazil/SP-IB_RP140682/2021	EPI_ISL_14204873	Projeto S	Instituto Butantan	Dimas Tadeu Covas et al
hCoV-19/Brazil/SC-UFSC-49-35/2021	EPI_ISL_8880857	SMS - ARARANGUA	Laborat√≥rio de Bioinform√°tica - Universidade Federal de Santa Catarina	Glauber Wagner et al
hCoV-19/India/WB-INSACOG-1930400660492/2021	EPI_ISL_4504314	INSACOG-WB	National Institute of Biomedical Genomics - INSACOG	Arindam Maitra et al
hCoV-19/Egypt/NRC-1055/2021	EPI_ISL_8215704	Center of Scientific Excellence for Influenza Viruses (CSEIV), National Research Centre	Center of Scientific Excellence for Influenza Viruses (CSEIV), National Research Centre	Rabeh El-Shesheny et al
hCoV-19/Ethiopia/CERI-KRISP-K025410/2021	EPI_ISL_5146901	Addis Ababa University	CERI, Centre for Epidemic Response and Innvoation, Stellenbosch University and KRISP, KZN Research Innovation and Sequencing Platform, UKZN.	Abay Sisay et al
hCoV-19/India/WB-INSACOG-1931502276609/2021	EPI_ISL_6885894	INSACOG-WB	National Institute of Biomedical Genomics ‚Äì INSACOG	Arindam Maitra et al
hCoV-19/Pakistan/NIH-B141-S5/2021	EPI_ISL_17960976	Department of Virology, National Institute of Health, Islamabad, Pakistan	Department of Virology, National Institute of Health, Islamabad, Pakistan	Massab Umair et al
hCoV-19/India/OR-ILSGS08249/2021	EPI_ISL_7873956	Bhima Bhoi Medical College and Hospital, Balangir	Institute of Life Sciences-INSACOG	Sunil K. Raghav et al
hCoV-19/India/OR-ILSGS11943/2021	EPI_ISL_7878103	ILS, Bhubaneswar	Institute of Life Sciences-INSACOG	Sunil K. Raghav et al
hCoV-19/India/OR-ILSGS11853/2021	EPI_ISL_7878034	FMFMCH, Balasore	Institute of Life Sciences-INSACOG	Sunil K. Raghav et al
hCoV-19/India/LA-NCDC-520937/2021	EPI_ISL_11582036	National Centre for Disease Control (NCDC) Biotechnology Division, Delhi - INSACOG	NCDC Delhi, Biotechnology Division -INSACOG	Mahesh S Dhar et al
hCoV-19/Ghana/UHAS-TRA-1048/2021	EPI_ISL_3980510	Ga East Hospital	University of Health and Allied Sciences (UHAS) COVID-19 Testing and Research Centre	Kwabena O. Duedu et al
hCoV-19/USA/OR-OHSU-212280739/2021	EPI_ISL_3940960	Kaiser Permanente NW Reginal Lab	OHSU MM Lab	Yun Wu et al
hCoV-19/USA/WA-CDC-UW21120962828/2021	EPI_ISL_7982550	UW Virology Lab	UW Virology Lab	Pavitra Roychoudhury et al	OM004320.1
hCoV-19/USA/CA-CDC-FG-146764/2021	EPI_ISL_5319471	Fulgent Genetics	Centers for Disease Control and Prevention Division of Viral Diseases, Pathogen Discovery	Dakota Howard et al	OK543505.1
hCoV-19/India/MH-RFIP05940/2021	EPI_ISL_9702255	BJMC (Ahmednagar)	RF-IISER Pune	Krishanpal Karmodiya et al
hCoV-19/Indonesia/JK-NIHRD-WGS12908/2021	EPI_ISL_6827373	GSI Laboratorium	National Institute of Health Research and Development	Kartika Dewi Puspa et al
hCoV-19/Indonesia/JK-NIHRD-WGS12903/2021	EPI_ISL_6827369	GSI Laboratorium	National Institute of Health Research and Development	Kartika Dewi Puspa et al
hCoV-19/India/KL-GENESCOV07169/2021	EPI_ISL_4749200	Kerala State SARS-COV-2 Genome Surveillance Programme (GENESCOV2)	GENESCOV2 at CSIR Institute of Genomics and Integrative Biology	Kerala State SARS-COV-2 Genome Surveillance Programme (GENESCOV2) et al
hCoV-19/Ghana/NMIMR-NCOV-21-56475/2021	EPI_ISL_8065736	Noguchi Memorial Institute for Medical Research, University of Ghana, Legon, Ghana	Noguchi Memorial Institute for Medical Research, University of Ghana, Legon, Ghana	Bright Adu et al
hCoV-19/Russia/MOW-CSP-LQ-8242_S194/2021	EPI_ISL_18015852	Chief Federal State Budgetary Healthcare Institution "Centre of Hygiene and Epidemiology" of the Federal Medical Biological Agency, Central laboratory of microbiological and clinical diagnostic tests	Federal State Budgetary Institution "Centre for Strategic Planning and Management of Biomedical Health Risks" of the Federal Medical Biological Agency, Laboratory for advanced molecular diagnostics of human diseases	Mikhaylov et al
hCoV-19/Zambia/ZMBID_6555/2021	EPI_ISL_6837264	Right to care Zambia	Macha Research Trust	Muleya W et al
hCoV-19/Zambia/ZMB-113115/2021	EPI_ISL_4513722	University of Zambia, School of Veterinary Medicine	UNZAVET and PATH	Mulenga Mwenda-Chimfwembe et al
hCoV-19/Congo/FCRM-129-A65.25.10.21/2021	EPI_ISL_6077267	Fondation Congolaise pour la recherche medicale (FCRM), Francine Ntoumi	Fondation Congolaise pour la Recherche M√©dicale	Mfoutou Mapanguy Claujens Chastel et al
hCoV-19/Mexico/TAM-InDRE_FB22608_S5497/2021	EPI_ISL_3460210	LESP Tamaulipas	Instituto de Diagnostico y Referencia Epidemiologicos (INDRE)	Claudia Wong-Arambula et al
hCoV-19/Beijing/BJCDC-124/2021	EPI_ISL_8582070	Beijing Center for Disease Control and Prevention	Beijing Center for Disease Control and Prevention	Bing Lyu et al
hCoV-19/Beijing/BJCDC-108/2021	EPI_ISL_8582068	Beijing Center for Disease Control and Prevention	Beijing Center for Disease Control and Prevention	Fu li et al
hCoV-19/India/AP-CCMB-CIB2172/2021	EPI_ISL_6269754	AP SSO	CSIR-Centre for Cellular and Molecular Biology-INSACOG	Lamuk Zaveri et al B
hCoV-19/Pakistan/NIH-B151-S18/2021	EPI_ISL_18075405	Department of Virology, National Institute of Health, Islamabad, Pakistan	Department of Virology, National Institute of Health, Islamabad, Pakistan	Massab Umair et al
hCoV-19/Haiti/EUSOM-6-23/2021	EPI_ISL_19518924	Department of Pathology and Laboratory Medicine, Emory University School of Medicine	Department of Pathology and Laboratory Medicine, Emory University School of Medicine	Mavian et al
hCoV-19/USA/CA-CDPH-3000138618/2021	EPI_ISL_4926163	California Department of Public Health Valencia Branch Laboratory	California Department of Public Health	Emily A. Smith et al.	OK421610.1
hCoV-19/Fujian/BD-VIR-SPE-0481/2021	EPI_ISL_15775695	Fujian Center for Disease Control and Prevention	Fujian Center for Disease Control and Prevention	Lin Qi et al
hCoV-19/Paraguay/237389/2021	EPI_ISL_6948453	Laboratorio Central de Salud P√∫blica	Laboratorio Central de Salud P√∫blica	Sandra Gonzalez et al
hCoV-19/Nepal/NPHL-S-800/2021	EPI_ISL_8418027	National Public Health Laboartory	National Public Health Laboratory/Quadrum Institute Bioscience	National Public Health Laboratory Team /Quadrum Institute Bioscience UK Team (NVAP for funding /Administration) et al
hCoV-19/India/WB-1931300395378/2021	EPI_ISL_3019298	INSACOG-WB	National Institute of Biomedical Genomics ‚Äì INSACOG	Arindam Maitra et al
hCoV-19/India/DL-ILBS-WGS309/2021	EPI_ISL_6961776	REFERRAL LAB, SPICE HEALTHCARE PVT	ILBS	Ekta Gupta et al
hCoV-19/India/MH-IISER-Pune-IP02259/2021	EPI_ISL_4743677	BJMC,Pune	IISER Pune	Krishanpal Karmodiya et al
hCoV-19/Greece/V4902/2021	EPI_ISL_6878012	General Hospital of Katerini	Institute of Applied Biosciences, Centre for Research and Technology Hellas	Anastasia Chatzidimitriou et al.
hCoV-19/India/DL-NCDC-6409371/2021	EPI_ISL_11063346	National Centre for Disease Control (NCDC) Biotechnology Division, Delhi - INSACOG	NCDC Delhi, Biotechnology Division -INSACOG	Kalaiarasan Ponnusamy et al
hCoV-19/Philippines/PH-PGC-67306/2021	EPI_ISL_5546687	Pasig City Children's Hospital - Child's Hope	Philippine Genome Center	Cynthia P. Saloma et al
hCoV-19/Philippines/PH-RITM-919/2021	EPI_ISL_9744365	OTHERS - MARINDUQUE PROVINCIAL HEALTH OFFICE	Research Institute for Tropical Medicine	Francisco Gerardo M. Polotan et al
hCoV-19/Russia/SPE-RII-MH17217S/2021	EPI_ISL_2385214	HELIX LLC	WHO National Influenza Centre Russian Federation	Andrey Komissarov et al
hCoV-19/USA/WA-S9885/2021	EPI_ISL_3346979	Atlas Genomics	Seattle Flu Study	Deborah A. Nickerson et al	MZ768325.1
hCoV-19/Russia/MOW-PMVL-DZ-44241737815/2022	EPI_ISL_15869938	N.F. Gamaleya National Research Center for Epidemiology and Microbiology of the Ministry of Health of the Russian Federation / Moscow Healthcare Department	N.F. Gamaleya National Research Center for Epidemiology and Microbiology of the Ministry of Health of the Russian Federation / Moscow Healthcare Department	Vladimir A. Gushchin et al
hCoV-19/Russia/MOW-CSP-LQ-8793_S60/2021	EPI_ISL_18018004	Chief Federal State Budgetary Healthcare Institution "Centre of Hygiene and Epidemiology" of the Federal Medical Biological Agency, Central laboratory of microbiological and clinical diagnostic tests	Federal State Budgetary Institution "Centre for Strategic Planning and Management of Biomedical Health Risks" of the Federal Medical Biological Agency, Laboratory for advanced molecular diagnostics of human diseases	Mikhaylov et al
hCoV-19/Mexico/CHP-INMEGEN-28-225/2021	EPI_ISL_4512840	SALUD DIGNA	Instituto Nacional de Medicina Genomica	Cedro-Tanda A et al
hCoV-19/Jiangxi/IVDC-10-11/2021	EPI_ISL_8295292	Jiangxi Provincial Center for Disease Control and Prevention	National Institute for Viral Disease Control and Prevention, China CDC	Tian Gong et al
hCoV-19/France/IDF-LBZCentre-C11116k0639/2021	EPI_ISL_12897420	Bio Lam Lcd Wilson	Laborizon Centre	Julien Baillus et al
hCoV-19/Beijing/KLHDCM-0000002-Delta-1/2021	EPI_ISL_16138138	Key Laboratory of Human Diseases Comparative Medicine, Institute of Laboratory Animal Science	Key Laboratory of Human Diseases Comparative Medicine, Institute of Laboratory Animal Science	Qin et al
hCoV-19/USA/MI-UM-10041571320/2021	EPI_ISL_4901280	University of Michigan Clinical Microbiology Laboratory	Lauring Lab, University of Michigan, Department of Microbiology and Immunology	Gilbert et al
hCoV-19/Russia/MOW-RII-MH24857S/2021	EPI_ISL_2899819	N.F. Gamaleya Research Center for Epidemiology and Microbiology	WHO National Influenza Centre Russian Federation	Andrey Komissarov et al
hCoV-19/Uzbekistan/Tashkent-CGB-48/2021	EPI_ISL_3668635	Private clinic of Biogen Med, Tashkent, Uzbekistan	Center of Genomics and bioinformatics, Bioinformatics laboratory	Mirzakamol S Ayubov et al	MZ892627.1
hCoV-19/Iraq/KR-SEARCH-119864/2021	EPI_ISL_12277848	University of Duhok COVID-19 Center for Research and Diagnosis	Andersen lab at Scripps Research	SEARCH Alliance with Jassim Mohammed Abdo et al
hCoV-19/Poland/PZH-UMB-5357/2021	EPI_ISL_7836965	ALAB Siedlce	1. Academic Center for Pathomorphological and Genetic-Molecular Diagnostics ltd, Bialystok, Poland 2. National Institute of Public Health - National Institute of Hygiene, Warsaw, Poland	Rados≈Çaw Charkiewicz et al
hCoV-19/Russia/SMO-CRIE-L219T0053u/2021	EPI_ISL_4536757	Molecular diagnostic laboratory of Federal Budget Institution of Science "Central Research Institute of Epidemiology" of The Federal Service on Customers' Rights Protection and Human Well-being Surveillance	Group of Genomics and Postgenomic Technologies of Central Research Institute of Epidemiology	Samoilov A.E. et al
hCoV-19/Venezuela/LaG530/2021	EPI_ISL_15165693	IVIC	Laboratorio de Virologia Molecular	Rossana C Jaspe et al
hCoV-19/Zhejiang/ZPCDCP-14/2021	EPI_ISL_17261516	Zhejiang Provincial Center for Disease Control and Prevention	Zhejiang Provincial Center for Disease Control and Prevention	Yi Sun et al
hCoV-19/Russia/MOW-CSP-LQ-13723_S63/2021	EPI_ISL_18016654	Chief Federal State Budgetary Healthcare Institution "Centre of Hygiene and Epidemiology" of the Federal Medical Biological Agency, Central laboratory of microbiological and clinical diagnostic tests	Federal State Budgetary Institution "Centre for Strategic Planning and Management of Biomedical Health Risks" of the Federal Medical Biological Agency, Laboratory for advanced molecular diagnostics of human diseases	Mikhaylov et al
hCoV-19/CentralAfricanRepublic/LNBCSP010/2021	EPI_ISL_17423768	Laboratoire National de Biologie Clinique et de Sant√© Publique	Laboratoire National de Biologie Clinique et de Sant√© Publique	Simplice SOMBOT NDICKY et al
hCoV-19/France/NOR-CERBAHC-10271718/2021	EPI_ISL_6050994	CERBALLIANCE NORMANDIE OUEST VICTOR HUGO	CERBA HealthCare	B√©n√©dicte Roquebert et al
hCoV-19/Heilongjiang/IVDC-HH-361/2021	EPI_ISL_10925269	Heilongjiang Center for Disease Control and Prevention	National Institute for Viral Disease Control and Prevention, China CDC	Chang Shu et al
hCoV-19/Heilongjiang/IVDC-HH-450/2021	EPI_ISL_10925358	Heilongjiang Center for Disease Control and Prevention	National Institute for Viral Disease Control and Prevention, China CDC	Yi Zhang et al
hCoV-19/Kazakhstan/1560/2021	EPI_ISL_4435672	Laboratory of Virology, National Center os Expertise, Nur-Sultan city	National center of Expertise, National center for Biotechnology	Abdaliyev Askar et al
hCoV-19/Hunan/CS-LSI002/2021	EPI_ISL_16138066	Life Sciences Institute, Sansure	Life Sciences Institute, Sansure	He et al
hCoV-19/Heilongjiang/IVDC-HH-379/2021	EPI_ISL_10925287	Heilongjiang Center for Disease Control and Prevention	National Institute for Viral Disease Control and Prevention, China CDC	Lu Tang et al
hCoV-19/Heilongjiang/IVDC-HH-381/2021	EPI_ISL_10925289	Heilongjiang Center for Disease Control and Prevention	National Institute for Viral Disease Control and Prevention, China CDC	Lu Tang et al
hCoV-19/Heilongjiang/IVDC-HH-375/2021	EPI_ISL_10925283	Heilongjiang Center for Disease Control and Prevention	National Institute for Viral Disease Control and Prevention, China CDC	Lu Tang et al
hCoV-19/Heilongjiang/IVDC-HH-411/2021	EPI_ISL_10925319	Heilongjiang Center for Disease Control and Prevention	National Institute for Viral Disease Control and Prevention, China CDC	Qi Liang et al
hCoV-19/Heilongjiang/IVDC-HH-380/2021	EPI_ISL_10925288	Heilongjiang Center for Disease Control and Prevention	National Institute for Viral Disease Control and Prevention, China CDC	Lu Tang et al
hCoV-19/Heilongjiang/IVDC-HH-351/2021	EPI_ISL_10925259	Heilongjiang Center for Disease Control and Prevention	National Institute for Viral Disease Control and Prevention, China CDC	Wei Sun et al
hCoV-19/Heilongjiang/IVDC-HH-436/2021	EPI_ISL_10925344	Heilongjiang Center for Disease Control and Prevention	National Institute for Viral Disease Control and Prevention, China CDC	Yan Leng et al
hCoV-19/Heilongjiang/IVDC-HH-388/2021	EPI_ISL_10925296	Heilongjiang Center for Disease Control and Prevention	National Institute for Viral Disease Control and Prevention, China CDC	Jun Xu et al
hCoV-19/Heilongjiang/IVDC-HH-404/2021	EPI_ISL_10925312	Heilongjiang Center for Disease Control and Prevention	National Institute for Viral Disease Control and Prevention, China CDC	Lu Tang et al
hCoV-19/Russia/SPE-RII-48628S/2021	EPI_ISL_5263414	WHO National Influenza Centre Russian Federation	WHO National Influenza Centre Russian Federation	Andrey Komissarov et al
hCoV-19/Liaoning/IVDC-DL-165/2021	EPI_ISL_8896657	Dalian Municipal Center for Disease Control and Prevention	National Institute for Viral Disease Control and Prevention, China CDC	Lulu Wang et al
hCoV-19/Liaoning/IVDC-DL-126/2021	EPI_ISL_8749728	Dalian Municipal Center for Disease Control and Prevention	National Institute for Viral Disease Control and Prevention, China CDC	Haibo Sun et al
hCoV-19/Liaoning/IVDC-11-04/2021	EPI_ISL_8295295	Dalian Municipal Center for Disease Control and Prevention	National Institute for Viral Disease Control and Prevention, China CDC	Xingying Lang et al
hCoV-19/Liaoning/IVDC-DL-134/2021	EPI_ISL_8896168	Dalian Municipal Center for Disease Control and Prevention	National Institute for Viral Disease Control and Prevention, China CDC	Sinong Sun et al
hCoV-19/Liaoning/IVDC-DL-86/2021	EPI_ISL_8653780	Dalian Municipal Center for Disease Control and Prevention	National Institute for Viral Disease Control and Prevention, China CDC	Sinong Sun et al
hCoV-19/Liaoning/IVDC-DL-102/2021	EPI_ISL_8749706	Dalian Municipal Center for Disease Control and Prevention	National Institute for Viral Disease Control and Prevention, China CDC	Haibo Sun et al
hCoV-19/Bangladesh/icddrb-GSB10-066/2021	EPI_ISL_7870183	Shaheed M Monsur Ali Medical College, Sirajgonj	Virology Laboratory, International Centre for Diarrhoeal Disease Research, Bangladesh (ICDDR,B)	Mojnu Miah et al
hCoV-19/Russia/MOW-PMVL-DZ-17683687164/2021	EPI_ISL_15885332	N.F. Gamaleya National Research Center for Epidemiology and Microbiology of the Ministry of Health of the Russian Federation / Moscow Healthcare Department	N.F. Gamaleya National Research Center for Epidemiology and Microbiology of the Ministry of Health of the Russian Federation / Moscow Healthcare Department	Vladimir A. Gushchin et al
hCoV-19/Russia/MOW-PMVL-DZ-34499079175/2021	EPI_ISL_15876744	N.F. Gamaleya National Research Center for Epidemiology and Microbiology of the Ministry of Health of the Russian Federation / Moscow Healthcare Department	N.F. Gamaleya National Research Center for Epidemiology and Microbiology of the Ministry of Health of the Russian Federation / Moscow Healthcare Department	Vladimir A. Gushchin et al
hCoV-19/Heilongjiang/IVDC-HEB-523/2021	EPI_ISL_10925431	Heilongjiang Center for Disease Control and Prevention	National Institute for Viral Disease Control and Prevention, China CDC	Hua Hua et al
hCoV-19/Heilongjiang/IVDC-HEB-512/2021	EPI_ISL_10925420	Heilongjiang Center for Disease Control and Prevention	National Institute for Viral Disease Control and Prevention, China CDC	Hua Hua et al
hCoV-19/Heilongjiang/IVDC-HEB-514/2021	EPI_ISL_10925422	Heilongjiang Center for Disease Control and Prevention	National Institute for Viral Disease Control and Prevention, China CDC	Hua Hua et al
hCoV-19/Heilongjiang/IVDC-HEB-511/2021	EPI_ISL_10925419	Heilongjiang Center for Disease Control and Prevention	National Institute for Viral Disease Control and Prevention, China CDC	Hua Hua et al
hCoV-19/Heilongjiang/IVDC-HEB-513/2021	EPI_ISL_10925421	Heilongjiang Center for Disease Control and Prevention	National Institute for Viral Disease Control and Prevention, China CDC	Hua Hua et al
hCoV-19/India/MH-RFIP04240/2021	EPI_ISL_7850949	KEM Hospital, Pune	RF-IISER Pune	Krishanpal Karmodiya et al
hCoV-19/Italy/SIC-AOUME-UOSD-GCL-196530234-2021-2195/2021	EPI_ISL_18571936	A.O.U. "G. Martino" Laboratorio di Epatologia Biomolecolare Messina	Laboratorio di Epatologia Molecolare A.O.U G. Martino Messina	Teresa Pollicino et al
hCoV-19/Nigeria/NCDC-NR1040/2021	EPI_ISL_7547670	Everight diagnostics (Abuja)	National Reference Laboratory, Nigeria Centre for Disease Control	Dr Ndodo Nnaemeka et al
hCoV-19/Nigeria/ON157/2021	EPI_ISL_9695414	Nigeria Centre for Disease Control (NCDC)	African Centre of Excellence for Genomics of Infectious Diseases (ACEGID), Redeemer‚Äôs University	Oluniyi et al
hCoV-19/Ethiopia/ET2108072/2021	EPI_ISL_6266229	Ethiopian Public Health Institute	EPHI Pathogen Genomic Sequence Lab	Atsbeha G Weldemariam et al
hCoV-19/India/KL-GENESCOV07051/2021	EPI_ISL_4749082	Kerala State SARS-COV-2 Genome Surveillance Programme (GENESCOV2)	GENESCOV2 at CSIR Institute of Genomics and Integrative Biology	Kerala State SARS-COV-2 Genome Surveillance Programme (GENESCOV2) et al
hCoV-19/Ethiopia/CERI-KRISP-K024738/2021	EPI_ISL_4874920	Addis Ababa University	CERI, Centre for Epidemic Response and Innvoation, Stellenbosch University and KRISP, KZN Research Innovation and Sequencing Platform, UKZN.	Abay Sisay et al
hCoV-19/Ethiopia/CERI-KRISP-K025376/2021	EPI_ISL_5099125	Addis Ababa University	CERI, Centre for Epidemic Response and Innvoation, Stellenbosch University and KRISP, KZN Research Innovation and Sequencing Platform, UKZN.	Abay Sisay et al
hCoV-19/Ethiopia/CERI-KRISP-K024377Ngz/2021	EPI_ISL_4395276	Addis Ababa University	KRISP, KZn Research Innovation and Sequencing Platform	Abay Sisay et al
hCoV-19/Bangladesh/icddrb-GSB15-065/2021	EPI_ISL_6841730	Rajshahi Medical College, Rajshahi	Virology Laboratory, International Centre for Diarrhoeal Disease Research, Bangladesh (ICDDR,B)	Mojnu Miah et al
hCoV-19/Angola/CERI-KRISP-K023642/2021	EPI_ISL_4575202	Instituto Nacional de Investiga√ß√£o em Sa√∫de	CERI, Centre for Epidemic Response and Innvoation, Stellenbosch University and KRISP, KZN Research Innovation and Sequencing Platform, UKZN.	Morais J et al
hCoV-19/Jiangsu/GSF/2021	EPI_ISL_7876607	Institute of pathogenic microbiology, Jiangsu Provincial Center for Disease Control and Prevention	Institute of pathogenic microbiology, Jiangsu Provincial Center for Disease Control and Prevention	lunbiao cui et al
hCoV-19/Angola/CERI-KRISP-K027617/2021	EPI_ISL_9084449	Instituto Nacional de Investiga√ß√£o em Sa√∫de	CERI, Centre for Epidemic Response and Innvoation, Stellenbosch University and KRISP, KZN Research Innovation and Sequencing Platform, UKZN.	Morais J et al
hCoV-19/Angola/CERI-KRISP-K033821/2021	EPI_ISL_8578274	Instituto Nacional de Investiga√ß√£o em Sa√∫de	CERI, Centre for Epidemic Response and Innvoation, Stellenbosch University and KRISP, KZN Research Innovation and Sequencing Platform, UKZN.	Morais J et al
hCoV-19/SouthAfrica/CERI-KRISP-K038069/2021	EPI_ISL_11628756	National Health Laboratory Services, Tygerberg	CERI, Centre for Epidemic Response and Innovation, Stellenbosch University and KRISP, KZN Research Innovation and Sequencing Platform, UKZN.	Tongai Maponga et al
hCoV-19/Angola/CERI-KRISP-K027584/2021	EPI_ISL_9084425	Instituto Nacional de Investiga√ß√£o em Sa√∫de	CERI, Centre for Epidemic Response and Innvoation, Stellenbosch University and KRISP, KZN Research Innovation and Sequencing Platform, UKZN.	Morais J et al
hCoV-19/Angola/CERI-KRISP-K034439/2021	EPI_ISL_8927406	Instituto Nacional de Investiga√ß√£o em Sa√∫de	CERI, Centre for Epidemic Response and Innvoation, Stellenbosch University and KRISP, KZN Research Innovation and Sequencing Platform, UKZN.	Morais J et al
hCoV-19/India/DL-ILBS-WGS_75/2021	EPI_ISL_6025745	NRL Dr Lal Path Lab Ltd	ILBS	Ekta Gupta et al
hCoV-19/Mexico/VER_IBT_IMSS_3843/2021	EPI_ISL_5936742	Laboratorio Central de Epidemiolog√≠a (LCE)	Instituto de Biotecnolog√≠a de la UNAM	Consorcio Mexicano de Vigilancia Gen√≥mica (CoViGen-Mex). Authors (in alphabetical order): Julio Elias Alvarado-Yaah et al	ON483220.1
hCoV-19/India/AP-CCMB-CIB5207/2021	EPI_ISL_7468094	AP SSO	CSIR-Centre for Cellular and Molecular Biology-INSACOG	Ara Sreenivas et al
hCoV-19/Chad/TCH-30/2021	EPI_ISL_9274867	Minist√®re de Sant√© Publique et de la Solidarit√© Nationale	Pathogen Genomics Lab, National Institute for Biomedical Research (INRB)	Placide Mbala-Kingebeni et al A
hCoV-19/Nigeria/CV3089/2021	EPI_ISL_4768712	Ekiti State Emergency Operation Centre	Africa Centre for Excellence for Genomics of Infectious Diseases (ACEGID), Redeemer‚Äôs University	Olawoye et al
hCoV-19/Brazil/ES-FIOCRUZ-57200/2021	EPI_ISL_7103321	Laboratorio Central de Saude Publica do Estado do Espirito Santo (LACEN/ES)	Laboratory of Respiratory Viruses and Measles, Oswaldo Cruz Institute, FIOCRUZ	Paola Resende et al
hCoV-19/Nigeria/CV3465/2021	EPI_ISL_6002866	Irrua Specialist Teaching Hospital (ISTH)	Africa Centre for Excellence for Genomics of Infectious Diseases (ACEGID), Redeemer‚Äôs University	Olawoye et al
hCoV-19/Chad/TCH-50/2021	EPI_ISL_9274883	Minist√®re de Sant√© Publique et de la Solidarit√© Nationale	Pathogen Genomics Lab, National Institute for Biomedical Research (INRB)	Placide Mbala-Kingebeni et al A
hCoV-19/Nigeria/ON158/2021	EPI_ISL_9695415	Nigeria Centre for Disease Control (NCDC)	African Centre of Excellence for Genomics of Infectious Diseases (ACEGID), Redeemer‚Äôs University	Oluniyi et al
hCoV-19/Chad/TCH-011/2021	EPI_ISL_10729319	Minist√®re de Sant√© Publique et de la Solidarit√© Nationale	Pathogen Genomics Lab, National Institute for Biomedical Research (INRB)	Placide Mbala-Kingebeni et al A
hCoV-19/Morocco/IPM20360784/2021	EPI_ISL_5511701	Institut Pasteur du Maroc, Medical Virology and BSL3 Laboratory	Institut Pasteur du Maroc, Centre de S√©quen√ßage G√©nomique	EL Hamouchi Adil et al
hCoV-19/Morocco/IPM20379439/2021	EPI_ISL_6436658	Institut Pasteur du Maroc, Medical Virology and BSL3 Laboratory	Institut Pasteur du Maroc, Centre de S√©quen√ßage G√©nomique	EL Hamouchi Adil et al
hCoV-19/Chad/TCH-36/2021	EPI_ISL_9274872	Minist√®re de Sant√© Publique et de la Solidarit√© Nationale	Pathogen Genomics Lab, National Institute for Biomedical Research (INRB)	Placide Mbala-Kingebeni et al A
hCoV-19/Kyrgyzstan/Kyrg142112-030821/2021	EPI_ISL_9288122	AQUA Lab	SRC VB "Vector", "Collection of microorganisms" Department.	Sergey A. Bodnev et al
hCoV-19/Russia/MOW-PMVL-DZ-15203952225/2021	EPI_ISL_15872457	N.F. Gamaleya National Research Center for Epidemiology and Microbiology of the Ministry of Health of the Russian Federation / Moscow Healthcare Department	N.F. Gamaleya National Research Center for Epidemiology and Microbiology of the Ministry of Health of the Russian Federation / Moscow Healthcare Department	Vladimir A. Gushchin et al
hCoV-19/Kyrgyzstan/NRL-90373/2021	EPI_ISL_13711451	Center for Quarantine and Especially Dangerous Infections	Republican Reference Laboratory, National TB center, Kyrgyzstan	Gulmira Kalmambetova et al
hCoV-19/India/HP-00719336/2021	EPI_ISL_19075209	CSIR - Institute of Himalayan Bioresource Technology	CSIR - Institute of Himalayan Bioresource Technology	Yogendra S. Padwad et al
hCoV-19/India/KA-SLS-12300/2021	EPI_ISL_11784257		Strand Life Sciences (supported by IN COVID Support, FZE LLC)	Priyanka Ananta Mulay et al
hCoV-19/Chad/TCH-27/2021	EPI_ISL_9274864	Minist√®re de Sant√© Publique et de la Solidarit√© Nationale	Pathogen Genomics Lab, National Institute for Biomedical Research (INRB)	Placide Mbala-Kingebeni et al A
hCoV-19/Indonesia/KB-NIHRD-WGS13183/2021	EPI_ISL_7544848	KKP Kelas II Pontianak Wilayah Kerja Entikong	National Institute of Health Research and Development	Fajar Nur Sulistiyohadi et al
hCoV-19/Indonesia/JK-GS-NIHRD-WGS11608/2021	EPI_ISL_5022850	RSDC Wisma Atlet Kemayoran	National Institute of Health Research and Development	Kartika Dewi Puspa et al
hCoV-19/Italy/LOM_ASSTMonza_706288_20211029110900/2021	EPI_ISL_6455043	ASST MONZA	ASST MONZA	Sergio Maria Ivano Malandrin et al
hCoV-19/Fujian/2021BD-VIR-SPE-0454/2021	EPI_ISL_15756089	Fujian Center for Disease Control and Prevention	Fujian Center for Disease Control and Prevention	Lin Qi et al
hCoV-19/Indonesia/JB-KWG-LIPI-NIHRD-0026/2021	EPI_ISL_2631467	RS Bayukarta	Indonesian Institute of Sciences (LIPI)/National Agency of Research and Innovation (BRIN) and National Institute of Health Research and Development (NIHRD)	Nova D. Yanthi et al
hCoV-19/PapuaNewGuinea/PNG6869/2021	EPI_ISL_11360533	Central Public Health Laboratory	Microbiological Diagnostic Unit - Public Health Laboratory (MDU-PHL)	Kumbu et al
hCoV-19/Zhejiang/ZPCDCP-13/2021	EPI_ISL_17261515	Zhejiang Provincial Center for Disease Control and Prevention	Zhejiang Provincial Center for Disease Control and Prevention	Yi Sun et al
hCoV-19/Yunnan/YN-14/2021	EPI_ISL_2840860	Department of Acute Infectious Diseases Control and Prevention, Yunnan Provincial Center for Disease Control and Prevention	Department of Acute Infectious Diseases Control and Prevention, Yunnan Provincial Center for Disease Control and Prevention	Meiling Zhang et al
hCoV-19/Zhejiang/ZPCDCP-04/2021	EPI_ISL_17261506	Zhejiang Provincial Center for Disease Control and Prevention	Zhejiang Provincial Center for Disease Control and Prevention	Yi Sun et al
hCoV-19/PapuaNewGuinea/PNG6880/2021	EPI_ISL_7799527	Central Public Health Laboratory	Microbiological Diagnostic Unit - Public Health Laboratory (MDU-PHL)	Kumbu et al
hCoV-19/Indonesia/BA-NIHRD-WGS12401/2021	EPI_ISL_6000325	RSU Bangli (Puskesmas Tembuku I)	National Institute of Health Research and Development	Kartika Dewi Puspa et al
hCoV-19/Indonesia/JK-GS-FKUINIHRD-0481/2022	EPI_ISL_11100233	KKP Kelas 1 Soekarno-Hatta (iLab)	Faculty of Medicine, Universitas Indonesia	Fera Ibrahim et al
hCoV-19/Indonesia/SR-NIHRD-WGS11350/2021	EPI_ISL_5107826	BBTKL PP Kelas 1 Makassar (Dinkes Polman/PKM Mapilli)	National Institute of Health Research and Development	Vivi Setiawaty et al
hCoV-19/Indonesia/KI-GS-FKUINIHRD-0254/2021	EPI_ISL_6970589	Dinkes Provinsi Kalimantan Timur (Labkesprov)	Faculty of Medicine, Universitas Indonesia	Fera Ibrahim et al
hCoV-19/Indonesia/JB-NIHRD-WGS11507/2021	EPI_ISL_4508273	Lab Helix Depok	National Institute of Health Research and Development	Hana Apsari Pawestri et al
hCoV-19/Indonesia/BA-NIHRD-WGS12533/2021	EPI_ISL_6262535	RSUP Sanglah	National Institute of Health Research and Development	Hana Apsari Pawestri et al
hCoV-19/Indonesia/JI-GS-ITD-53186NT/2021	EPI_ISL_8806069	RSUD Dr. Soetomo	Institute of Tropical Disease, Universitas Airlangga	Aldise M Nastri et al
hCoV-19/India/GJ-INSACOG-GBRC1979/2021	EPI_ISL_3844097	Smimer Medical College, Surat	Gujarat Biotechnology Research Centre	Arpit Shukla et al
hCoV-19/Canada/BC-BCCDC-195188/2021	EPI_ISL_4834838	British Columbia Centre For Disease Control	BCCDC Public Health Laboratory	Prystajecky Natalie et al
hCoV-19/USA/CO-CDC-2-4813578/2021	EPI_ISL_3947310	"CO Dept. of Public Health and Environment, Lab Services Division"	Centers for Disease Control and Prevention Division of Viral Diseases, Pathogen Discovery	Mili Sheth et al	OK045939.1
hCoV-19/USA/NY-Wadsworth-21098752-01/2021	EPI_ISL_7140990	BIO-REFERENCE LABORATORIES	Wadsworth Center, New York State Department of Health	Kirsten St. George et al
hCoV-19/USA/AL-ADPH-ADPH_0514/2021	EPI_ISL_4578023	ADPH	ADPH	Adrianna Walker et al
hCoV-19/USA/CO-CDPHE-2102358317/2021	EPI_ISL_7888047	Colorado Department of Public Health and Environment	Colorado Department of Public Health and Environment	Laura Bankers et al
hCoV-19/USA/CO-CDPHE-2102419814/2021	EPI_ISL_8160545	Colorado Department of Public Health and Environment	Colorado Department of Public Health and Environment	Laura Bankers et al
hCoV-19/USA/NJ-CDC-LC0084463/2021	EPI_ISL_2927498	Laboratory Corporation of America	Centers for Disease Control and Prevention Division of Viral Diseases, Pathogen Discovery	Dakota Howard et al	MZ555224.1
hCoV-19/Bolivia/SAN-UPCH-3203/2021	EPI_ISL_10760996	Laboratorio de Diagn√≥stico e Investigaci√≥n BIOSCIENCE SRL	Laboratorio de Gen√≥mica Microbiana, Universidad Peruana Cayetano Heredia	Esdenka P√©rez et al
hCoV-19/Bolivia/SAN-CABANA-PE-UPCH-2300/2021	EPI_ISL_8800581	Laboratorio de Diagn√≥stico e Investigaci√≥n BIOSCIENCE SRL	Laboratorio de Gen√≥mica Microbiana, Universidad Peruana Cayetano Heredia	Esdenka P√©rez et al
hCoV-19/Turkey/HSGM-E15709/2021	EPI_ISL_6574913	Ministry of Health Turkey	Ministry of Health Turkey	Fatma Bayrakdar et al B
hCoV-19/Iraq/Duhok_10/2021	EPI_ISL_5804800	Duhok Central public health laboratory	Duhok Central public health laboratory	Jivan Q. Ahmed et al
hCoV-19/Chad/TCH-34/2021	EPI_ISL_9274870	Minist√®re de Sant√© Publique et de la Solidarit√© Nationale	Pathogen Genomics Lab, National Institute for Biomedical Research (INRB)	Placide Mbala-Kingebeni et al A
hCoV-19/Indonesia/JK-GS-GSILab-823740/2021	EPI_ISL_7467964	Speedlab Indonesia	Genomik Solidaritas Indonesia Laboratorium	Vania Gavrila Wikasa et al
hCoV-19/Georgia/Tb-s1651/2021	EPI_ISL_5999217	Department for Virology, Molecular Biology and Genome Research, R. G. Lugar Center for Public Health Research, National Center for Disease Control and Public Health (NCDC) of Georgia.	Department for Virology, Molecular Biology and Genome Research, R. G. Lugar Center for Public Health Research, National Center for Disease Control and Public Health (NCDC) of Georgia.	Giorgi Tomashvili et al
hCoV-19/DRC/ILRI_COVM02227/2021	EPI_ISL_10011366	Molecular Biology laboratory, Universit√© Evang√©lique en Afrique	International Livestock Research Institute	Samuel O. Oyola et al
hCoV-19/SouthSudan/UG1095/2021	EPI_ISL_10512529	South Sudan Ministry of Health, WHO South Sudan, MRC/UVRI & LSHTM Uganda Research Unit	MRC/UVRI & LSHTM Uganda Research Unit, South Sudan Ministry of Health, WHO South Sudan	Abe G Abias et al
hCoV-19/SouthSudan/UG1094/2021	EPI_ISL_10512528	South Sudan Ministry of Health, WHO South Sudan, MRC/UVRI & LSHTM Uganda Research Unit	MRC/UVRI & LSHTM Uganda Research Unit, South Sudan Ministry of Health, WHO South Sudan	Abe G Abias et al
hCoV-19/Uganda/MRC-UVRI-UVRI405463/2021	EPI_ISL_8307351	MRC/UVRI & LSHTM Uganda Research Unit, Uganda Virus Research Institute	MRC/UVRI & LSHTM Uganda Research Unit, Uganda Virus Research Institute	Deogratius Ssemwanga et al
hCoV-19/DRC/INRB-0660/2021	EPI_ISL_18477968	Laboratoire Rodolphe M√©rieux (INRB Goma)	Pathogen Genomics Lab, National Institute for Biomedical Research (INRB)	Placide Mbala-Kingebeni et al A
hCoV-19/Indonesia/JK-NIHRD-WGS13960/2021	EPI_ISL_7861828	RSDC Wisma Atlet Kemayoran	National Institute of Health Research and Development	Hana Apsari Pawestri et al
hCoV-19/Uganda/MRC-UVRI-UVRI414771/2021	EPI_ISL_8307303	MRC/UVRI & LSHTM Uganda Research Unit, Uganda Virus Research Institute	MRC/UVRI & LSHTM Uganda Research Unit, Uganda Virus Research Institute	Deogratius Ssemwanga et al
hCoV-19/Italy/CAM-TIGEM-IZSM-COLLI-19320/2021	EPI_ISL_4128528	Lab. Microbiologia e Virologia Cotugno A.O. dei Colli	TIGEM	Antonio Grimaldi Patrizia Annunziata Francesco Panariello Claudia Tiberio Teresa Giuliano Valentina Bouche Chiara Colantuono Lucio Di Filippo Anna Manfredi Marcello Salvi Antonio Limone Luigi Atripaldi Andrea Ballabio Davide Cacchiarelli et al
hCoV-19/Somalia/barcode70/2021	EPI_ISL_14240399	National Public Health Lab- Mogadishu	National Public Health Lab- Mogadishu	Sahra Mohamed et al
hCoV-19/Australia/NSW-ICPMR-11834/2021	EPI_ISL_5778580	Medlab Pathology	NSW Health Pathology - Institute of Clinical Pathology and Medical Research; Westmead Hospital; University of Sydney	Arnott A. et al
hCoV-19/Australia/NSW-RPAH-0768/2021	EPI_ISL_3281008	New South Wales Health Pathology Royal Prince Alfred Hospital	Microbiology RPAH	Foster et al
hCoV-19/USA/NJ-PHEL-V21016317/2021	EPI_ISL_5260329	NJDOH, Public Health and Environmental Laboratories	NJ_PHEL	Lindsey Bodnar et al	OK526509.1
hCoV-19/USA/AL-SL-21080360022/2021	EPI_ISL_4219683	Mobile County Health Department	Synergy Laboratories	Tina Sutton-Young BS et al
hCoV-19/Sudan/ILRI_M03034/2021	EPI_ISL_17971559	Epidemiology Lab, National Public Health	International Livestock Research Institute	Samuel O. Oyola et al
hCoV-19/Indonesia/JK-NIHRD-WGS07372/2021	EPI_ISL_2868884	RSPI Sulianti Saroso	National Institute of Health Research and Development	Vivi Setiawaty et al
hCoV-19/Spain/CT-HUGTiPM068CO9C8/2021	EPI_ISL_8585064	Microbiologia CATLAB	Can Ruti SARS-CoV-2 Sequencing Hub (HUGTiP/IrsiCaixa/IGTP)	Marc Noguera-Julian et al
hCoV-19/Russia/MAG-CRIE-L219K0011/2021	EPI_ISL_6642251	Molecular diagnostic laboratory of Federal Budget Institution of Science "Central Research Institute of Epidemiology" of The Federal Service on Customers' Rights Protection and Human Well-being Surveillance	Group of Genomics and Postgenomic Technologies of Central Research Institute of Epidemiology	Samoilov A.E. et al
hCoV-19/Pakistan/NIH-B22-S10/2021	EPI_ISL_5779772	Department of Virology	Department of Virology	Massab Umair et al
hCoV-19/Pakistan/NIH-B136-S4/2021	EPI_ISL_17833736	Department of Virology, National Institute of Health, Islamabad, Pakistan	Department of Virology, National Institute of Health, Islamabad, Pakistan	Massab Umair et al
hCoV-19/Japan/PG-75837/2021	EPI_ISL_3885930	Pathogen Genomics Center, National Institute of Infectious Diseases	Pathogen Genomics Center, National Institute of Infectious Diseases	Tsuyoshi Sekizuka et al A
hCoV-19/Japan/PG-144869/2021	EPI_ISL_5732733	Pathogen Genomics Center, National Institute of Infectious Diseases	Pathogen Genomics Center, National Institute of Infectious Diseases	Tsuyoshi Sekizuka et al A
hCoV-19/China/ZCMU-S181-1866-327706/2021	EPI_ISL_19166401	Hangzhou Xixi Hospital, Zhejiang University of Traditional Chinese Medicine	Hangzhou Xixi Hospital, Zhejiang University of Traditional Chinese Medicine	Wang et al
hCoV-19/Japan/PG-112409/2021	EPI_ISL_4719191	Pathogen Genomics Center, National Institute of Infectious Diseases	Pathogen Genomics Center, National Institute of Infectious Diseases	Tsuyoshi Sekizuka et al A
hCoV-19/Japan/PG-154505/2021	EPI_ISL_7190513	Pathogen Genomics Center, National Institute of Infectious Diseases	Pathogen Genomics Center, National Institute of Infectious Diseases	Tsuyoshi Sekizuka et al A
hCoV-19/Japan/PG-171986/2021	EPI_ISL_8102147	Pathogen Genomics Center, National Institute of Infectious Diseases	Pathogen Genomics Center, National Institute of Infectious Diseases	Tsuyoshi Sekizuka et al A
hCoV-19/Japan/PG-177057/2022	EPI_ISL_9207992	Pathogen Genomics Center, National Institute of Infectious Diseases	Pathogen Genomics Center, National Institute of Infectious Diseases	Tsuyoshi Sekizuka et al A
hCoV-19/India/PY-COV2-37149_S4_R1_001/2021	EPI_ISL_3275826	JIPMER Puducherry	inStem NCBS ‚Äì INSACOG	Uma Ramakrishnan Dasaradhi Palakodeti Aswin SaiNarain et al
hCoV-19/Fujian/2021KT-VIR-SPE-0020/2021	EPI_ISL_15756123	Fujian Center for Disease Control and Prevention	Fujian Center for Disease Control and Prevention	Lin Qi et al
hCoV-19/Laos/LOMWRU-0983/2021	EPI_ISL_16700137	NCLE	LOMWRU/Microbiology Laboratory, Mahosot Hospital	Manila Souksavanh et al
hCoV-19/Thailand/TROPMED-CMG-0013/2021	EPI_ISL_6565176	Tropical Medicine Diagnostic Reference Labolatory, Faculty of Tropical Medicine, Mahidol University	Center for Medical Genomics Ramathibodi Hospital	Parsakorn Tapaopong et al
hCoV-19/India/HP-NCDC-4309341/2021	EPI_ISL_4493031	National Centre for Disease Control (NCDC) Biotechnology Division, Delhi - INSACOG	NCDC Delhi, Biotechnology Division -INSACOG	Kalaiarasan Ponnusamy et al
hCoV-19/France/OCC-HCL021145771001/2021	EPI_ISL_4292148		CNR Virus des Infections Respiratoires - France SUD	Antonin Bal et al
hCoV-19/Switzerland/BS-UHB-43008516/2021	EPI_ISL_4251231	Clinical Virology	Clinical Bacteriology	Tim Roloff et al
hCoV-19/dog/Jersey/M8-02/2021	EPI_ISL_18943724	Animal and Plant Health Agency (APHA) Virology Department	Animal and Plant Health Agency (APHA) Virology Department	Amanda Seekings et al
hCoV-19/Poland/1543318/2021	EPI_ISL_3838155	Uniwersyteckie Centrum Kliniczne	Wojew√≥dzka Stacja Sanitarno-Epidemiologiczna w Katowicach	Beata Rozwadowska et al
hCoV-19/England/MILK-1981D7D/2021	EPI_ISL_3109008	Lighthouse Lab in Milton Keynes	Wellcome Sanger Institute for the COVID-19 Genomics UK (COG-UK) Consortium	The Lighthouse Lab in Milton Keynes et al	OU465705.1
hCoV-19/Italy/EMR-AUSLRomagna-C001-22-03/2021	EPI_ISL_8475506	U.O. Microbiologia Laboratorio Unico Centro Servizi - AUSL della Romagna	U.O. Microbiologia, Laboratorio Unico Centro Servizi - AUSL della Romagna	Giorgio Dirani et al
hCoV-19/Lithuania/S21J418/2021	EPI_ISL_8720749	Viesoji istaiga Vilniaus universiteto ligonine Santaros klinikos	Vilnius University Hospital Santaros Klinikos, Center of Laboratory Medicine	Dovile Juozapaite et al
hCoV-19/Bulgaria/21BG-EU_005204_Pl46/2021	EPI_ISL_4546790	National Center of Infectious and Parasitic Diseases	National Center of Infectious and Parasitic Diseases	Alexiev et al
hCoV-19/Libya/59772-19/2022	EPI_ISL_14014989	Janzor Surveillance	Public Health Reference Laboratory NCDC	Abdulla Bashein et al
hCoV-19/Scotland/QEUH-28E58ED/2021	EPI_ISL_6046408	Lighthouse Lab in Glasgow	Wellcome Sanger Institute for the COVID-19 Genomics UK (COG-UK) Consortium	Harper VanSteenhouse et al	OV042099.1
hCoV-19/Zhejiang/ZPCDCP-66/2022	EPI_ISL_17261568	Zhejiang Provincial Center for Disease Control and Prevention	Zhejiang Provincial Center for Disease Control and Prevention	Yi Sun et al
hCoV-19/Moldova/A0065/2021	EPI_ISL_7752746	MedExpert	MedExpert	Morozov Alexandr et al
hCoV-19/Belgium/rega-17936/2021	EPI_ISL_5507127	KU Leuven, Rega Institute, Clinical and Epidemiological Virology	KU Leuven, Rega Institute, Clinical and Epidemiological Virology	Tony Wawina-Bokalanga et al
hCoV-19/Mozambique/CERI-KRISP-K027976/2021	EPI_ISL_7417469	Instituto Nacional de Saude (INS), Mozambique	CERI, Centre for Epidemic Response and Innvoation, Stellenbosch University and KRISP, KZN Research Innovation and Sequencing Platform, UKZN.	Nalia Ismael et al
hCoV-19/England/ALDP-1797839/2021	EPI_ISL_2729309	Lighthouse Lab in Alderley Park	Wellcome Sanger Institute for the COVID-19 Genomics UK (COG-UK) Consortium	Jacquelyn Wynn et al	OU362371.1
hCoV-19/India/KA-NIMH-SEQ-911/2021	EPI_ISL_2379371	MOODALAPALYA	INSACOG-KA, NIMHANS	Chitra Pattabiraman et al B
hCoV-19/India/DL-ILBS-113535/2021	EPI_ISL_3277098	Clinical Virology Laboratory, Institute of Liver and Biliary Sciences	ILBS	Ekta Gupta et al
hCoV-19/India/BR-NCDC-4709140/2021	EPI_ISL_11050022	National Centre for Disease Control (NCDC) Biotechnology Division, Delhi - INSACOG	NCDC Delhi, Biotechnology Division -INSACOG	Robin Marwal et al
hCoV-19/Oman/rega-OM-112/2021	EPI_ISL_4062905	Sultan Qaboos University Hospital, Department of Microbiology & Immunology, Molecular Biology Section	KU Leuven, Rega Institute, Clinical and Epidemiological Virology	Tony Wawina-Bokalanga et al
hCoV-19/Yunnan/RLD139/2021	EPI_ISL_13008912	Department of Acute Infectious Diseases Control and Prevention, Yunnan Provincial Center for Disease Control and Prevention	Department of Acute Infectious Diseases Control and Prevention, Yunnan Provincial Center for Disease Control and Prevention	Meiling Zhang et al
hCoV-19/Jordan/Biolab0277/2021	EPI_ISL_6268689	Biolab Diagnostic Laboratories	Biolab Diagnostic Laboratories	Issa Abu-Dayyeh et al
hCoV-19/Jordan/Biolab0408/2021	EPI_ISL_7979266	Biolab Diagnostic Laboratories	Biolab Diagnostic Laboratories	Issa Abu-Dayyeh et al
hCoV-19/India/MZ-INSACOG-1526100762501/2021	EPI_ISL_8701233	INSACOG-Mizoram	National Institute of Biomedical Genomics ‚Äì INSACOG	Arindam Maitra et al
hCoV-19/India/MZ-INSACOG-1526100731841/2021	EPI_ISL_9323662	INSACOG-Mizoram	National Institute of Biomedical Genomics ‚Äì INSACOG	Arindam Maitra et al
hCoV-19/Sudan/ILRI_M03038/2021	EPI_ISL_17971563	Epidemiology Lab, National Public Health	International Livestock Research Institute	Samuel O. Oyola et al
hCoV-19/Egypt/CPHL-EGY21431/2022	EPI_ISL_9047760	CPHL,MOH,EGYPT	CPHL	Wael H. Roshdy et al
hCoV-19/Bangladesh/icddrb-GSB08-050/2021	EPI_ISL_5858371	Sher- E -Bangla Medical College, Barishal	Virology Laboratory, International Centre for Diarrhoeal Disease Research, Bangladesh (ICDDR,B)	Mojnu Miah et al
hCoV-19/Bangladesh/CHRF-GSB07-031/2021	EPI_ISL_4748130	Sylhet MAG Osmani Medical College, Sylhet	Child Health Research Foundation	CHRF Bangladesh Genomics Team et al
hCoV-19/Bangladesh/TND-icddrb-01-0184/2021	EPI_ISL_7571135	International Centre for Diarrhoeal Disease Research, Bangladesh (icddr,b)	International Centre for Diarrhoeal Disease Research, Bangladesh (icddr,b)	Afrad MH et al
hCoV-19/Bangladesh/CHRF-GSB04-081/2021	EPI_ISL_8485239	Child Health Research Foundation	Child Health Research Foundation	CHRF Bangladesh Genomics Team et al
hCoV-19/Bangladesh/icddrb-GSB03-115/2021	EPI_ISL_8132288	Virology Laboratory, International Centre for Diarrhoeal Disease Research, Bangladesh (ICDDR,B)	Virology Laboratory, International Centre for Diarrhoeal Disease Research, Bangladesh (ICDDR,B)	Mojnu Miah et al
hCoV-19/Uzbekistan/334/2021	EPI_ISL_3188970	ZANGIATA INFECTIOUS CLINICAL HOSPITAL ‚Ññ2	Biotechnology laboratory, Center for advanced technology	Alisher Abdullaev et al
hCoV-19/Turkey/HSGM-D4405/2021	EPI_ISL_3559324	Ministry of Health Turkey	Ministry of Health Turkey	Fatma Bayrakdar et al B
hCoV-19/Turkey/HSGM-E4736/2021	EPI_ISL_4266850	Ministry of Health Turkey	Ministry of Health Turkey	Fatma Bayrakdar et al B
hCoV-19/Turkey/HSGM-B18544/2021	EPI_ISL_2987850	Ministry of Health Turkey	Ministry of Health Turkey	Fatma Bayrakdar et al B
hCoV-19/Spain/MC-ISCIII-217614/2021	EPI_ISL_5742444	HOSPITAL LOS ARCOS	Instituto de Salud Carlos III	V√°zquez-Mor√≥n et al
hCoV-19/India/MH-RFIP01152/2021	EPI_ISL_6151070	Genepath, Pune	RF-IISER Pune	Krishanpal Karmodiya et al
hCoV-19/India/PY-SEQ_4877_S84_R1_001/2021	EPI_ISL_6020586	JIPMER	inStem NCBS ‚Äì INSACOG	Uma Ramakrishnan et al
hCoV-19/Germany/SH-RKI-I-395886/2021	EPI_ISL_8226429	LADR Zentrallabor DR. Kramer & Kollegen Geesthacht	Robert Koch Institute	?
hCoV-19/India/DL-NCDC-630932/2021	EPI_ISL_11061296	National Centre for Disease Control (NCDC) Biotechnology Division, Delhi - INSACOG	NCDC Delhi, Biotechnology Division -INSACOG	Kalaiarasan Ponnusamy et al
hCoV-19/Ukraine/63847/2021	EPI_ISL_13619442	Reference laboratory for diagnostics of HIV/AIDS, virological and especially dangerous pathogens	Reference laboratory for diagnostics of HIV/AIDS, virological and especially dangerous pathogens	Iryna Demchyshyna et al
hCoV-19/Kosovo/CO-00634-XXK000_02_01_22_Pz/2021	EPI_ISL_9237998	Department of Microbiology, National Institute of Public Health of Kosovo	Department of Microbiology, National Institute of Public Health of Kosovo	Xhevat Jakupi et al
hCoV-19/Brazil/SP-IB_144526/2021	EPI_ISL_8014191	SECRETARIA MUNICIPAL DE SAUDE SOROCABA	Instituto Butantan	Dimas Tadeu Covas et al
hCoV-19/Turkey/HSGM-F3049/2021	EPI_ISL_6974768	Ministry of Health Turkey	Ministry of Health Turkey	Fatma Bayrakdar et al B
hCoV-19/CzechRepublic/FNO-210282/2021	EPI_ISL_5161441	University Hospital Ostrava	University Hospital Ostrava	Chorzempa et al
hCoV-19/France/PAC-HCL021164359901/2021	EPI_ISL_4606367	LAM CERBALLIANCE	CNR Virus des Infections Respiratoires - France SUD	Antonin Bal et al
hCoV-19/Germany/NW-RKI-I-294312/2021	EPI_ISL_5674015	MVZ Labor Krone GbR	Robert Koch Institute	?
hCoV-19/Portugal/PT23345/2021	EPI_ISL_7846943	CHULN - H Santa Maria	Instituto Nacional de Saude (INSA)	Borges et al
hCoV-19/Colombia/DC-INS-VG-10652/2021	EPI_ISL_7951666	LABORATORIO CLINICO COMPENSAR LOS COBOS	Instituto Nacional de Salud- Direcci√≥n de Investigaci√≥n en Salud P√∫blica	Katherine Laiton-Donato et al
hCoV-19/Slovakia/UVZ_PL84_B7_39040/2021	EPI_ISL_7657300	Public Health Authority of the Slovak Republic	Laboratory of Genomics and Bioinformatics, Comenius University Science Park	Tatiana Sedl√°ƒçkov√° et al
hCoV-19/Slovenia/588639/2021	EPI_ISL_9513629	Institute of Microbiology and Immunology, Faculty of Medicine, University of Ljubljana	Institute of Microbiology and Immunology, Faculty of Medicine, University of Ljubljana	Alen Suljiƒç et al
hCoV-19/Germany/NW-RKI-I-347592/2021	EPI_ISL_7099140	SYNLAB MVZ Leverkusen	Robert Koch Institute	?
hCoV-19/Botswana/R21B50_BHP_AAB78992/2021	EPI_ISL_2868331	Botswana Harvard HIV Reference Laboratory	Botswana Harvard HIV Reference Laboratory	Sikhulile Moyo et al
hCoV-19/Lebanon/5023/2021	EPI_ISL_13829582	National Influenza Center, Rafic Hariri University Hospital	The Francis Crick Institute	Jammal N et al
hCoV-19/Beijing/BJCDC-084/2021	EPI_ISL_8582085	Beijing Center for Disease Control and Prevention	Beijing Center for Disease Control and Prevention	Yang Pan et al
hCoV-19/India/KL-GENESCOV06547/2021	EPI_ISL_4748603	Kerala State SARS-COV-2 Genome Surveillance Programme (GENESCOV2)	GENESCOV2 at CSIR Institute of Genomics and Integrative Biology	Kerala State SARS-COV-2 Genome Surveillance Programme (GENESCOV2) et al
hCoV-19/Nepal/EPN-T0127/2021	EPI_ISL_13331245	Sukraraj Tropical and Infectious Disease Hospital	Center for Molecular Dynamics Nepal	Epidemic Intelligence Team et al
hCoV-19/Germany/BW-RKI-I-243877/2021	EPI_ISL_4440809	Universit√§tsmedizin Mannheim	Robert Koch Institute	?
hCoV-19/India/SK-INSACOG-1122700028867/2021	EPI_ISL_4312580	INSACOG-Sikkim	National Institute of Biomedical Genomics ‚Äì INSACOG	Arindam Maitra et al
hCoV-19/Ethiopia/ET2108069/2021	EPI_ISL_6266226	Ethiopian Public Health Institute	EPHI Pathogen Genomic Sequence Lab	Atsbeha G Weldemariam et al
hCoV-19/India/TN-SEQ-5814_S284_R1_001/2021	EPI_ISL_6032063	Dr S raju, Director of public heath and preventive medicine	inStem NCBS ‚Äì INSACOG	Uma Ramakrishnan et al
hCoV-19/Guinea/IPG-24716/2021	EPI_ISL_10312008	Institut Pasteur de Guin√©e	Institut Pasteur de Guin√©e	Sol√®ne Grayo et al
hCoV-19/USA/MD-IGS-52127403811A/2021	EPI_ISL_6228629	Maryland Genomics, Institute for Genome Sciences, University of Maryland School of Medicine	Maryland Genomics, Institute for Genome Sciences, University of Maryland School of Medicine	Tallon et al
hCoV-19/USA/DC-CDC-LC0293432/2021	EPI_ISL_5090566	Laboratory Corporation of America	Centers for Disease Control and Prevention Division of Viral Diseases, Pathogen Discovery	Dakota Howard et al	OK457352.1
hCoV-19/India/KA-CBR-6624/2021	EPI_ISL_14595691	CBR,IISc	CBR,IISc	Bratati Kahali et al
hCoV-19/India/KA-SLS-6373/2021	EPI_ISL_11767513		Strand Life Sciences (supported by IN COVID Support, FZE LLC)	Priyanka Ananta Mulay et al
hCoV-19/India/TG-CDFD-ST44/2021	EPI_ISL_5816046	District Hospital	CDFD-INSACOG	Murali Bashyam et al
hCoV-19/India/AP-CCMB-CIB1807/2021	EPI_ISL_6269428	AP SSO	CSIR-Centre for Cellular and Molecular Biology-INSACOG	Lamuk Zaveri et al B
hCoV-19/India/KA-SLS-7131/2021	EPI_ISL_11767654		Strand Life Sciences (supported by IN COVID Support, FZE LLC)	Priyanka Ananta Mulay et al
hCoV-19/India/MZ-INSACOG-1526100751347/2021	EPI_ISL_8661212	INSACOG-Mizoram	National Institute of Biomedical Genomics ‚Äì INSACOG	Arindam Maitra et al
hCoV-19/India/KL-GENESCOV08522/2021	EPI_ISL_8984261	INSACOG-IGIB and Kerala State SARS-COV-2 Genome Surveillance Programme (GENESCOV2)	INSACOG-IGIB and Kerala State SARS-COV-2 Genome Surveillance Programme (GENESCOV2)	INSACOG-IGIB et al
hCoV-19/Brazil/CE-FIOCRUZ-36032CE/2021	EPI_ISL_8844310	UNIDADE BASICA DE SAUDE ODILON AGUIAR	Analytical Competence Molecular Epidemiology Lab/ACME, Oswaldo Cruz Foundation, Ceara (FIOCRUZ CE)	Fabio Miyajima et al
hCoV-19/Bangladesh/icddrb-GSB03-108/2021	EPI_ISL_7871065	Virology Laboratory, International Centre for Diarrhoeal Disease Research, Bangladesh (ICDDR,B)	Virology Laboratory, International Centre for Diarrhoeal Disease Research, Bangladesh (ICDDR,B)	Mojnu Miah et al
hCoV-19/USA/ND-NDDH-7236/2021	EPI_ISL_7139490	North Dakota Department of Health, Public Health Laboratory	North Dakota Department of Health, Public Health Laboratory	Lisa Wingerter et al
hCoV-19/Egypt/ARMY-ECRRM0131/2021	EPI_ISL_14594265	ECRRM	Biological Prevention Department-Egypt Army	Mohamed Seadawy et al
hCoV-19/India/MP-NCDC-7509246/2021	EPI_ISL_11073597	National Centre for Disease Control (NCDC) Biotechnology Division, Delhi - INSACOG	NCDC Delhi, Biotechnology Division -INSACOG	Uma Sharma et al
hCoV-19/USA/IN-ISDHQ439/2021	EPI_ISL_2693336	ISDH	Quantigen Biosciences	Paul J. Childress et al
hCoV-19/Afghanistan/2870x0097_23484/2021	EPI_ISL_4572782	Afghanistan	WRAIR	Irina Maljkovic Berry et al
hCoV-19/England/ALDP-12EB1D6/2021	EPI_ISL_1101549	Lighthouse Lab in Alderley Park	Wellcome Sanger Institute for the COVID-19 Genomics UK (COG-UK) Consortium	Jacquelyn Wynn et al	OU019532.1
hCoV-19/India/KL-GENESCOV00803/2020	EPI_ISL_7215350	INSACOG-IGIB and Kerala State SARS-COV-2 Genome Surveillance Programme (GENESCOV2)	INSACOG and GENESCOV2 at CSIR Institute of Genomics and Integrative Biology	INSACOG-IGIB et al
hCoV-19/Italy/CAM-AMES-41-53/2021	EPI_ISL_1298612	ASL Napoli 1 Centro	AMES Centro Polidiagnostico Strumentale S.r.l.	"Giovanni Savarese et al
hCoV-19/Italy/CAM-AMES-2-87/2021	EPI_ISL_1080618	ASL Napoli 1 Centro	AMES Centro Polidiagnostico Strumentale S.r.l.	"Giovanni Savarese et al
hCoV-19/Pakistan/NIH-52/2021	EPI_ISL_1397958	Department of Virology	Department of Virology	Massab Umair et al
hCoV-19/Kyrgyzstan/NRL-47810/2021	EPI_ISL_13285379	Republican Reference Laboratory, National TB center, Kyrgyzstan	Republican Reference Laboratory, National TB center, Kyrgyzstan	Gulmira Kalmambetova et al
hCoV-19/USA/DE-DHSS-B1067900/2021	EPI_ISL_1511149	DPHL	Delaware Public Health Lab	Rebecca Savage et al
hCoV-19/Scotland/QEUH-154C46E/2021	EPI_ISL_1939663	Lighthouse Lab in Glasgow	Wellcome Sanger Institute for the COVID-19 Genomics UK (COG-UK) Consortium	Harper VanSteenhouse et al	OU266043.1
hCoV-19/Iran/S0824/2021	EPI_ISL_15755139	Lorestan University of Medical Sciences	COVID-19 National Reference Laboratory, Pasteur Institute of Iran	Zahra Ahmadi et al
hCoV-19/Vietnam/OUCRU-hu-05/2021	EPI_ISL_17082284	Oxford University Clinical Research Unit - Emerging Infection	Oxford University Clinical Research Unit - Emerging Infection	Nguyen et al
hCoV-19/England/MILK-1581C74/2021	EPI_ISL_2199308	Lighthouse Lab in Milton Keynes	Wellcome Sanger Institute for the COVID-19 Genomics UK (COG-UK) Consortium	The Lighthouse Lab in Milton Keynes et al	OU284582.1
hCoV-19/Malawi/KRISP-K010155/2020	EPI_ISL_1407116	National HIV Reference Laboratory, Ministry of Health, Public Health Institute of Malawi	KRISP, KZN Research Innovation and Sequencing Platform	Mvula B et al
hCoV-19/Vietnam/HD_Alpha_216/2021	EPI_ISL_17016440	National Hospital for Tropical Diseases	Oxford University Clinical Research Unit, Hanoi, Vietnam	Pham Ngoc Thach et al
hCoV-19/Vietnam/HN_Alpha_211/2021	EPI_ISL_17016435	National Hospital for Tropical Diseases	Oxford University Clinical Research Unit, Hanoi, Vietnam	Pham Ngoc Thach et al
hCoV-19/Vietnam/HD_Alpha_104/2021	EPI_ISL_17016418	National Hospital for Tropical Diseases	Oxford University Clinical Research Unit, Hanoi, Vietnam	Pham Ngoc Thach et al
hCoV-19/Nigeria/CV1389/2021	EPI_ISL_2565894	Nigeria Centre for Disease Control (NCDC)	Africa Centre for Excellence for Genomics of Infectious Diseases (ACEGID), Redeemer‚Äôs University	Olawoye et al
hCoV-19/France/HDF-IPP13813/2021	EPI_ISL_2531851	Hospital	National Reference Center for Viruses of Respiratory Infections, Institut Pasteur, Paris	Marion Barbet et al
hCoV-19/Kenya/SS3062/2021	EPI_ISL_6511069	Aga Khan University Hospital	KEMRI-Wellcome Trust Research Programme,Kilifi	Githinji G. et al	OL549083.1
hCoV-19/Kenya/SS1520_11_0/2021	EPI_ISL_4037007	KEMRI-Wellcome Trust Research Programme,Kilifi	KEMRI-Wellcome Trust Research Programme,Kilifi	Githinji G. et al	OK085772.1
hCoV-19/India/JK-NCDC-1909285/2021	EPI_ISL_2460710	National Centre for Disease Control (NCDC) Biotechnology Division, Delhi	NCDC Delhi, Biotechnology Division INSACOG	Meena Datta et al
hCoV-19/Japan/PG-30840/2021	EPI_ISL_1929411	Tokyo Metropolitan Institute of Public Health	Pathogen Genomics Center, National Institute of Infectious Diseases	Tsuyoshi Sekizuka et al A
hCoV-19/Poland/PZH-NIZP-0153/2021	EPI_ISL_2266323	National Institute of Public Health - National Institute of Hygiene	National Institute of Public Health - National Institute of Hygiene	Wo≈Çkowicz Tomasz et al
hCoV-19/Ethiopia/ICGEB-S9/2021	EPI_ISL_1899281	Ethiopian Biotechnology Institute (EBTI)	International Centre for Genetic Engineering and Biotechnology (ICGEB) and ARGO Open Lab for Genome Sequencing	Molalegne Bitew et al
hCoV-19/Madagascar/IPM-06328/2021	EPI_ISL_4297659	Virology Unit, Institut Pasteur de Madagascar	Virology Unit, Institut Pasteur de Madagascar	Christian Ranaivoson et al
hCoV-19/Ethiopia/10082/2021	EPI_ISL_6166353	Ethiopian Public Health Institute	EPHI Pathogen Genomic Sequence Lab and KEMRI-Wellcome Trust Research Programme	Atsbeha G Weldemariam et al
hCoV-19/Morocco/FMP-177/2021	EPI_ISL_1913028	Institut National d'Hygi√®ne	Laboratoire de Biotechnologie	Tarik Aanniz et al
hCoV-19/USA/OR-OSPHL00410/2021	EPI_ISL_1969209	Oregon State Public Health Laboratory	Oregon State Public Health Laboratory	Rafia Razzaque et al
hCoV-19/Vietnam/HCMC_Alpha_02/2021	EPI_ISL_16828680	Oxford University Clinical Research Unt	Oxford University Clinical Research Unt	Nguyen Van Vinh Chau et al
hCoV-19/Coted-Ivoire/225552-cv209/2021	EPI_ISL_9893294	Department of Epidemic Viruses, Institut Pasteur of C√¥te d'Ivoire, Abidjan, C√¥te d'Ivoire	Molecular Genetics Platform, Institut Pasteur of C√¥te d'Ivoire, Abidjan, C√¥te d'Ivoire	Aristide Berenger Ako AKO et al
hCoV-19/USA/LA-CDC-QDX23892426/2021	EPI_ISL_1834258	Quest Diagnostics Incorporated	Centers for Disease Control and Prevention Division of Viral Diseases, Pathogen Discovery	Dakota Howard et al	MZ073452.1
hCoV-19/Turkey/HSGM-2180/2021	EPI_ISL_1386020	Ministry of Health Turkey	Ministry of Health Turkey	Fatma Bayrakdar et al B
hCoV-19/Egypt/ARMY-355/2021	EPI_ISL_1936285	Main Chemical Laboratories Egypt Army	Main Chemical Laboratories Egypt Army	Mohamed Seadawy et al
hCoV-19/Serbia/Beograd-471A7-0704/2021	EPI_ISL_6940286	Directorate for national reference laboratories	Center for forensic and applied molecular genetics, Faculty of Biology, University of Belgrade	D.Keckareviƒá et al
hCoV-19/Pakistan/UHS-PAK-S28/2021	EPI_ISL_2136356	University of Health Sciences	Quadram Institute Bioscience	Muhammad Bilal Sarwar et al	OU207390.1
hCoV-19/Afghanistan/2870x0200_23894/2021	EPI_ISL_4583390	Afghanistan	WRAIR	Irina Maljkovic Berry et al
hCoV-19/Afghanistan/2870x0143_23821/2021	EPI_ISL_4583378	Afghanistan	WRAIR	Irina Maljkovic Berry et al
hCoV-19/Bangladesh/CHRF-0168/2021	EPI_ISL_1360445	Shimantik Pathology and Diagnostic Center	Child Health Research Foundation	CHRF Bangladesh Genomics Team et al
hCoV-19/Iraq/DSeq-C45/2021	EPI_ISL_4574529	Shakha Medical Mall Hospital	DeepSeq Nottingham	Paywast Jamal Jalal et al
hCoV-19/Morocco/FMP-326/2021	EPI_ISL_5118276	Institut National d'Hygi√®ne / Consortium National de Veille G√©nomique - Maroc	Laboratoire de Biotechnologie	Mouna Ouadghiri et al
hCoV-19/Philippines/PH-PGC-55299/2021	EPI_ISL_5566828	Philippine Red Cross - Subic Molecular Laboratory	Philippine Genome Center	Cynthia P. Saloma et al
hCoV-19/Philippines/PH-PGC-44800/2021	EPI_ISL_2859252	Research Institute for Tropical Medicine, Inc. (RITM)	Philippine Genome Center	Francis A. Tablizo et al
hCoV-19/Vietnam/HCM-V36/2021	EPI_ISL_16034591	Pasteur Institute in Ho Chi Minh city Department of Microbiology and Immunology	Molecular Genetic Monitoring Group	Thang Minh Cao et al
hCoV-19/Cambodia/428484/2021	EPI_ISL_1969681	Virology Unit, Institut Pasteur du Cambodge	Virology Unit, Institut Pasteur du Cambodge	Jurre Y Siegers et al
hCoV-19/Thailand/CONI-1364/2021	EPI_ISL_7852826	Shoklo Malaria Research Unit	COVID-19 Network Investigations (CONI) Alliance	Elizabeth Batty et al B	ON909452.1
hCoV-19/Laos/IPL-12557/2021	EPI_ISL_19276787	Institut Pasteur du Laos	Institut Pasteur du Laos	Sophavanh SOMLOR et al
hCoV-19/Ethiopia/11684/2021	EPI_ISL_6166322	Ethiopian Public Health Institute	EPHI Pathogen Genomic Sequence Lab and KEMRI-Wellcome Trust Research Programme	Atsbeha G Weldemariam et al
hCoV-19/Ethiopia/CERI-KRISP-K024788/2021	EPI_ISL_4874995	Addis Ababa University	CERI, Centre for Epidemic Response and Innvoation, Stellenbosch University and KRISP, KZN Research Innovation and Sequencing Platform, UKZN.	Abay Sisay et al
hCoV-19/Palestine/AAS78/2021	EPI_ISL_2107526	Medical Laboratory Sciences, Arab American University	Medical Laboratory Sciences, Arab American University	Al-Jawabreh et al	MZ207874.1
hCoV-19/Belgium/ULG-16971/2021	EPI_ISL_3008869	SYNLAB	GIGA Medical Genomics	Keith Durkin et al
hCoV-19/SriLanka/CDR196/2021	EPI_ISL_2803287	Centre for Dengue Research and AICBU, Department of Immunology and Molecular Medicine	Centre for Dengue Research and AICBU, Department of Immunology and Molecular Medicine	Chandima Jeewandara et al
hCoV-19/Uzbekistan/UZBRIV-378/2021	EPI_ISL_19267474	Research Institute of Virology	Research Institute of Virology	Evgeniya Kazakova et al
hCoV-19/India/GJ-GBRC580b/2021	EPI_ISL_2001148	GMERS, Government Medical College, Gandhinagar	Gujarat Biotechnology Research Centre	Dinesh Kumar et al	MZ315008.1
hCoV-19/Ethiopia/CERI-KRISP-K024781/2021	EPI_ISL_4874988	Addis Ababa University	CERI, Centre for Epidemic Response and Innvoation, Stellenbosch University and KRISP, KZN Research Innovation and Sequencing Platform, UKZN.	Abay Sisay et al
hCoV-19/Russia/SPE-RII-MH15735S/2021	EPI_ISL_1652611	HELIX LLC	WHO National Influenza Centre Russian Federation	Andrey Komissarov et al
hCoV-19/Poland/PL-P969/2021	EPI_ISL_1497747	1. Glowny Inspektorat Sanitarny. 2. Diagnostyka. Laboratoria Medyczne.	1. ViroGenetics - BSL3 Laboratory of Virology, Ma≈Çopolska Centre of Biotechnology, Jagiellonian University; 2. genXone SA, Research & Development Laboratory	Mazur-Panasiuk et al
hCoV-19/Ghana/nCoV-TRA-692/2021	EPI_ISL_2873860	National Influenza Centre	National Influenza Centre	William K. Ampofo et al
hCoV-19/Germany/NW-RKI-I-189327/2021	EPI_ISL_3120766	SYNLAB MVZ Leverkusen	Robert Koch Institute	?
hCoV-19/Italy/TAA-IGA-1900590861/2021	EPI_ISL_2318963	Azienda Sanitaria dell'Alto Adige Laboratorio Aziendale di Microbiologia e Virologia	Istituto di Genomica Applicata	Elisabetta Pagani et al
hCoV-19/Italy/CAM-TIGEM-IZSM-COLLI-17257/2021	EPI_ISL_3014237	Universit√† Federico II - Dipartimento di scienze mediche traslazionali - Napoli	TIGEM	Antonio Grimaldi Patrizia Annunziata Francesco Panariello Teresa Giuliano Michele Cennamo Valentina Bouche Chiara Colantuono Lucio Di Filippo Mariano Fiorenza Anna Manfredi Marcello Salvi Giuseppe Portella Andrea Ballabio Davide Cacchiarelli et al
hCoV-19/Ethiopia/ICGEB-S4/2021	EPI_ISL_1897884	Ethiopian Biotechnology Institute (EBTI)	International Centre for Genetic Engineering and Biotechnology (ICGEB) and ARGO Open Lab for Genome Sequencing	Molalegne Bitew et al
hCoV-19/India/PB-NCDC-1509102/2021	EPI_ISL_2460411	National Centre for Disease Control (NCDC) Biotechnology Division, Delhi	NCDC Delhi, Biotechnology Division INSACOG	Radhakrishnan V. S et al
hCoV-19/Georgia/Tb-S052/2021	EPI_ISL_1914599	Department for Virology, Molecular Biology and Genome Research, R. G. Lugar Center for Public Health Research, National Center for Disease Control and Public Health (NCDC) of Georgia.	Department for Virology, Molecular Biology and Genome Research, R. G. Lugar Center for Public Health Research, National Center for Disease Control and Public Health (NCDC) of Georgia.	Meri Pantsulaia et al
hCoV-19/India/MH-RF-NCL-Pune-NCL-593/2021	EPI_ISL_5798638	GENEPATH	NCL, Pune	Anu Raghunathan et al
hCoV-19/SaudiArabia/KFSHRC_025A/2021	EPI_ISL_6575670	Molecular Virology section, department of infection & immunity, KFSHRC	Molecular Virology section, department of infection & immunity, KFSHRC	Fatimah S. Alhamlan et al
hCoV-19/Kenya/C97866/2021	EPI_ISL_2602737	KEMRI-Wellcome Trust Research Programme,Kilifi	KEMRI-Wellcome Trust Research Programme,Kilifi	Githinji G. et al	OK487944.1
hCoV-19/Rwanda/CV2182/2021	EPI_ISL_4768077	Rwanda National Joint Taskforce COVID-19	Africa Centre for Excellence for Genomics of Infectious Diseases (ACEGID), Redeemer‚Äôs University	Enatha Mukantwari et al
hCoV-19/Pakistan/NIH-688675X/2021	EPI_ISL_1732274	Department of Virology	Department of Virology	Massab Umair et al
hCoV-19/Moldova/un-ChVir25014/2021	EPI_ISL_3446541	WHO/Country Office in the Republic of Moldova	Charit√© Universit√§tsmedizin Berlin, Institut f√ºr Virologie	Victor M Corman et al
hCoV-19/Argentina/PAIS-A0516/2021	EPI_ISL_2007521	Hospital General de Agudos Dr. Cosme Argerich	√Årea de Secuenciaci√≥n del Laboratorio de Virolog√≠a del Hospital de Ni√±os Dr. Ricardo Gutierrez on behalf of 'Proyecto Argentino Interinstitucional de genomica de SARS-CoV-2' (PAIS Consortium)	Marcia Pozzati et al
hCoV-19/Pakistan/UHS2-Pak-378/2021	EPI_ISL_3483895	University of Health Sciences	Quadram Institute Bioscience	Shah Jahan et al	OU603855.1
hCoV-19/Pakistan/KRISS0857/2021	EPI_ISL_15172201	COVID-19 Hospital Nishtarabad Peshawar	Microbiological Analysis Team, Biometrology Group, Division of Chemical and Biological Metrology, Korea Research Institute of Standards and Science (KRISS)	Zohaib Ul Hassan et al
hCoV-19/Japan/PG-47061/2021	EPI_ISL_2331105	SARS-CoV-2 testing team, National Institute of Infectious Diseases	Pathogen Genomics Center, National Institute of Infectious Diseases	Tsuyoshi Sekizuka et al A
hCoV-19/Serbia/Novi_Pazar-J3130111803/2021	EPI_ISL_6698748	Laboratory for COVID19 diagnostics, Clinical Centre of Serbia	Institute of microbiology and Immunology, Faculty of Medicine, University of Belgrade	Knezevic et al
hCoV-19/India/WB-1930300612603/2021	EPI_ISL_2503411	INSACOG-WB	National Institute of Biomedical Genomics ‚Äì INSACOG	Arindam Maitra et al
hCoV-19/Iraq/BDCSAU-90/2021	EPI_ISL_12690603	Biology Department, College of Science, Al Muthanna University and Central Public Health Laboratory, Baghdad	Department of Virology, Faculty of Medicine, University of Helsinki, Helsinki, Finland	Nihad Al-Rashedi et al
hCoV-19/Iraq/DSeq-C7/2021	EPI_ISL_4574532	Shar Hospital	DeepSeq Nottingham	Paywast Jamal Jalal et al
hCoV-19/Iraq/Erbil4/2021	EPI_ISL_2234383	Medical Biology Department, Tokat Gaziosmanpasa University	Medical Biology Department, Tokat Gaziosmanpasa University	Rahman et al	MZ267227.1
hCoV-19/USA/FL-CDC-STM-000072218/2021	EPI_ISL_2320233	Helix/Illumina	Centers for Disease Control and Prevention Division of Viral Diseases, Pathogen Discovery	Dakota Howard et al	MZ315425.1
hCoV-19/USA/CA-CDC-QDX24603444/2021	EPI_ISL_2247161	Quest Diagnostics Incorporated	Centers for Disease Control and Prevention Division of Viral Diseases, Pathogen Discovery	Dakota Howard et al	MZ274571.1
hCoV-19/Heilongjiang/IVDC-HEB-268/2021	EPI_ISL_9910219	Heilongjiang Center for Disease Control and Prevention	National Institute for Viral Disease Control and Prevention, China CDC	Yanling Yu et al
hCoV-19/Somalia/NAMRU3-Mog-10/2021	EPI_ISL_2533882	Naval Medical Research Unit No. 3	Naval Medical Research Center Biological Defense Research Directorate	Catherine E. Arnold et al	MZ394629.1
hCoV-19/Germany/NW-RKI-I-060799/2021	EPI_ISL_1566299	SYNLAB MVZ Leverkusen	Robert Koch Institute	?
hCoV-19/Gambia/20084/2021	EPI_ISL_1620182	MRCG at LSHTM Genomics lab	MRCG at LSHTM Genomics lab	Abdul Karim sesay et al	OP581448.1
hCoV-19/Rwanda/NRLNAT4248/2021	EPI_ISL_4473251	Nucleic Acid Testing, National Reference Laboratory	GIGA Medical Genomics	Yvan Butera et al
hCoV-19/Bulgaria/21BG-EU_002244_Pl21/2021	EPI_ISL_2180189	National Center of Infectious and Parasitic Diseases	National Center of Infectious and Parasitic Diseases	Alexiev et al
hCoV-19/India/KL-GENESCOV01951/2021	EPI_ISL_7219224	INSACOG-IGIB and Kerala State SARS-COV-2 Genome Surveillance Programme (GENESCOV2)	INSACOG and GENESCOV2 at CSIR Institute of Genomics and Integrative Biology	INSACOG-IGIB et al
hCoV-19/India/PY-SEQ-186_S43_R1_001/2021	EPI_ISL_1939869	JIPMER Puducherry	inStem NCBS - INSACOG	Uma Ramakrishnan Dasaradhi Palakodeti Aswin SaiNarain et al
hCoV-19/Kazakhstan/ALM-NRL-210S/2021	EPI_ISL_2162139	Ili Central District Hospital	Reference laboratory for the control of viral infections	Nazym Tleumbetova et al
hCoV-19/Greece/191402/2021	EPI_ISL_2371188	Greek Genome Center, Biomedical Research Foundation of the Academy of Athens (BRFAA)	Greek Genome Center, Biomedical Research Foundation of the Academy of Athens (BRFAA)	Emmanouil Athanasiadis et al
hCoV-19/Kazakhstan/KAR-NRL-558S/2021	EPI_ISL_2438630	"National Center of Expertise" CSEC MH RK in Karaganda region	Reference laboratory for the control of viral infections	Nazym Tleumbetova et al
hCoV-19/India/KL-GENESCOV03994/2021	EPI_ISL_7221536	INSACOG-IGIB and Kerala State SARS-COV-2 Genome Surveillance Programme (GENESCOV2)	INSACOG and GENESCOV2 at CSIR Institute of Genomics and Integrative Biology	INSACOG-IGIB et al
hCoV-19/Kenya/SS2918/2021	EPI_ISL_6511080	Aga Khan University Hospital	KEMRI-Wellcome Trust Research Programme,Kilifi	Githinji G. et al	OL548964.1
hCoV-19/Pakistan/UHS-PAK-S67/2021	EPI_ISL_2100485	University of Health Sciences	Quadram Institute Bioscience	Muhammad Bilal Sarwar et al	OU207320.1
hCoV-19/Pakistan/UHS-PAK-S11/2021	EPI_ISL_2100449	University of Health Sciences	Quadram Institute Bioscience	Muhammad Bilal Sarwar et al	OU207305.1
hCoV-19/Pakistan/UHS2-Pak-141/2021	EPI_ISL_3483789	University of Health Sciences	Quadram Institute Bioscience	Shah Jahan et al	OU608604.1
hCoV-19/Pakistan/KRISS0258/2021	EPI_ISL_15171892	National Institute of Health (NIH), Islamabad	Microbiological Analysis Team, Biometrology Group, Division of Chemical and Biological Metrology, Korea Research Institute of Standards and Science (KRISS)	Zohaib Ul Hassan et al
hCoV-19/Brazil/SP-IB_RP28255/2021	EPI_ISL_14205376	Projeto S	Instituto Butantan	Dimas Tadeu Covas et al
hCoV-19/Japan/PG-54734/2021	EPI_ISL_2769561	SARS-CoV-2 testing team, National Institute of Infectious Diseases	Pathogen Genomics Center, National Institute of Infectious Diseases	Tsuyoshi Sekizuka et al A
hCoV-19/Germany/SL-RKI-I-165264/2021	EPI_ISL_2388728	Sonic - Bioscientia - MVZ Labor Saar GmbH	Robert Koch Institute	?
hCoV-19/Iran/GRC-14122-Tehran-LaB/2021	EPI_ISL_6604055	Kariminejad-Najmabadi Pathology & Genetics Center, Tehran, Iran	Genetics Research Center, University of Social Welfare and Rehabilitation Sciences	Zohreh Fattahi et al
hCoV-19/Japan/SZ-NIG-Y21442/2021	EPI_ISL_6685101	Shizuoka Institute of Environment and Hygiene	Japan COVID-19 Open Data Consortium	Hiromi Nagaoka et al	BS001275.1
hCoV-19/Taiwan/NTU103/2021	EPI_ISL_11333517	Department of Laboratory Medicine, National Taiwan University Hospital	Department of Clinical Laboratory Sciences and Medical Biotechnology, National Taiwan University	Sui-Yuan Chang et al
hCoV-19/Taiwan/NTU-HCH-018/2021	EPI_ISL_14189381	Department of Laboratory Medicine, National Taiwan University Hospital Hsin-Chu Hospital, Taiwan	Research Center for Emerging Viral Infections, Chang Gung University, Taiwan	Pei-Lan Shao et al
hCoV-19/Moldova/un-ChVir25728/2021	EPI_ISL_2894995	National Agency for Public Health, Republic of Moldova	Charit√© Universit√§tsmedizin Berlin, Institut f√ºr Virologie	Victor M Corman et al
hCoV-19/Uzbekistan/UZBRIV-382/2021	EPI_ISL_19267478	Research Institute of Virology	Research Institute of Virology	Evgeniya Kazakova et al
hCoV-19/Pakistan/UHS2-Pak-419/2021	EPI_ISL_3484226	University of Health Sciences	Quadram Institute Bioscience	Shah Jahan et al	OU599001.1
hCoV-19/Japan/PG-82321/2021	EPI_ISL_3894795	Pathogen Genomics Center, National Institute of Infectious Diseases	Pathogen Genomics Center, National Institute of Infectious Diseases	Tsuyoshi Sekizuka et al A
hCoV-19/Nigeria/LSB290/2022	EPI_ISL_14056915	Lagos State Biobank	Lagos State Biobank	Akin Abayomi et al
hCoV-19/Angola/ILRI_COVM03588/2021	EPI_ISL_13101882	National Institute of Public Health	International Livestock Research Institute	Samuel O. Oyola et al
hCoV-19/Kenya/ILRI_COVM01622/2021	EPI_ISL_9093417	International Livestock Research Institute	International Livestock Research Institute	Samuel O. Oyola et al
hCoV-19/Brazil/AL-FIOCRUZ-IAM7627/2022	EPI_ISL_10069920	LACEN/AL	WallauLab on behalf of Fiocruz COVID-19 Genomic Surveillance Network	Marcelo Henrique dos Santos Paiva et al
hCoV-19/SaudiArabia/KAUST77/2022	EPI_ISL_15826868	King Faisal Specialist Hospital & Research Center	Pathogen Genomics Lab King Abdullah University of Science and Technology (KAUST)	Sabir A Adoub et al
hCoV-19/Ethiopia/ILRI_COVM02969/2022	EPI_ISL_11295047	Addis Ababa University	International Livestock Research Institute	Abay Sisay et al
hCoV-19/Egypt/CPHL-21814/2022	EPI_ISL_12607665	CPHL,MOH,EGYPT	CPHL	Wael H. Roshdy et al
hCoV-19/Beijing/BJCDC-217/2022	EPI_ISL_16391015	Beijing Center for Disease Control and Prevention	Beijing Center for Disease Control and Prevention	Yang Pan et al
hCoV-19/Brazil/SC-NVBS16338GENOV045618337285/2022	EPI_ISL_12930527	DASA	DASA	Rodrigo Guarischi et al
hCoV-19/Zambia/CHAZ-CHS1792/2022	EPI_ISL_12363655	Macha Research Trust	CHAZ Laboratory	Shempela. D et al
hCoV-19/Indonesia/JK-NIHRD-WGS14452/2021	EPI_ISL_8083728	Smartco Laboratorium	National Institute of Health Research and Development	Hana Apsari Pawestri et al
hCoV-19/Uganda/UG1087/2021	EPI_ISL_7823398	MRC/UVRI & LSHTM Uganda Research Unit, UVRI	MRC/UVRI & LSHTM Uganda Research Unit, UVRI	Dan Lule Bugembe et al
hCoV-19/Indonesia/JK-GS-GSILab-878318/2022	EPI_ISL_9506807	Laboratorium Khusus Norbu Medika	Genomik Solidaritas Indonesia Laboratorium	Anna Christina Brazia et al
hCoV-19/Burundi/465-23-12-021-BI/2021	EPI_ISL_13298663	Institut National de Sant√© Publique, Laboratoire National de R√©f√©rence, Bujumbura, Burundi	Institut Pasteur de Dakar	Nduwimana Cassien et al
hCoV-19/Cameroon/CERI-KRISP-K037195/2021	EPI_ISL_11825829	Laboratoire National de Sante Publique	CERI, Centre for Epidemic Response and Innvoation, Stellenbosch University and KRISP, KZN Research Innovation and Sequencing Platform, UKZN.	Dr Essomba Rene Ghislain et al
hCoV-19/Mozambique/CERI-KRISP-K032755/2021	EPI_ISL_7715456	Instituto Nacional de Saude (INS), Mozambique	CERI, Centre for Epidemic Response and Innvoation, Stellenbosch University and KRISP, KZN Research Innovation and Sequencing Platform, UKZN.	Nalia Ismael et al
hCoV-19/India/MH-ICMR-NIV-INSACOG-383868/2021	EPI_ISL_9494528	ICMR-National Institute of Virology - INSACOG	NIV Influenza	Dr. Varsha Potdar et al
hCoV-19/Italy/CAM-TIGEM-IZSM-COLLI-27870/2022	EPI_ISL_11539774	Ospedale Santa Maria delle Grazie	TIGEM	Antonio Grimaldi Patrizia Annunziata Francesco Panariello Claudia Tiberio Teresa Giuliano Michela Daniele Valentina Bouche Ilaria Cimmino Chiara Colantuono Lucio Di Filippo Anna Manfredi Marcello Salvi Antonio Limone Luigi Atripaldi Andrea Ballabio Davide Cacchiarelli et al
hCoV-19/Ethiopia/ILRI_COVM02895/2021	EPI_ISL_11295006	Addis Ababa University	International Livestock Research Institute	Abay Sisay et al
hCoV-19/Pakistan/NIH-B32-S2/2021	EPI_ISL_8240500	Department of Virology	Department of Virology	Massab Umair et al
hCoV-19/Sweden/21504921P/2022	EPI_ISL_10606190	The Public Health Agency of Sweden	The Public Health Agency of Sweden	Maximilian Riess et al
hCoV-19/Madagascar/LA2M-208653/2022	EPI_ISL_13729372	Laboratoire d'Analyses M√©dicales Malagasy (LA2M)	Virology Unit, Institut Pasteur de Madagascar	Vololoniaina Raharinosy et al
hCoV-19/Bangladesh/icddrb-GSB03-169/2022	EPI_ISL_8756761	Virology Laboratory, International Centre for Diarrhoeal Disease Research, Bangladesh (ICDDR,B)	Virology Laboratory, International Centre for Diarrhoeal Disease Research, Bangladesh (ICDDR,B)	Mojnu Miah et al
hCoV-19/Tianjin/TJCDC-0260/2022	EPI_ISL_16922336	Tianjin Centers for Disease Control and Prevention	Tianjin Centers for Disease Control and Prevention	Li Xiaoyan et al
hCoV-19/Beijing/BJCDC-104/2022	EPI_ISL_16610120	Beijing Center for Disease Control and Prevention	Beijing Center for Disease Control and Prevention	Fu Li et al
hCoV-19/Denmark/DCGC-309548/2022	EPI_ISL_8657897	Department of Bacteria, Parasites and Fungi, Statens Serum Institut, Copenhagen, Denmark	Statens Serum Institut Bioinformatics and Microbial Genomics	Povilas Matusevicius et al.	OW743133.1
hCoV-19/Syria/Northwest-0157/2022	EPI_ISL_10038256	EWARN's Lab	Ministry of Health Turkey	Yasir Elferruh et al
hCoV-19/DRC/INRB-RDC-1296/2022	EPI_ISL_15297228	Laboratoire Rodolphe M√©rieux (INRB Goma)	Pathogen Genomics Lab, National Institute for Biomedical Research (INRB)	Placide Mbala-Kingebeni et al A
hCoV-19/Malawi/MLW-00485/2022	EPI_ISL_11246790	Malawi Liverpool Wellcome Trust Clinical Research Program	Malawi Liverpool Wellcome Trust Clinical Research Program	Catherine Anscombe et al
hCoV-19/Ethiopia/ILRI_COVM02968/2022	EPI_ISL_11295046	Addis Ababa University	International Livestock Research Institute	Abay Sisay et al
hCoV-19/Mexico/GRO-INMEGEN-59-245/2022	EPI_ISL_10331506	SALUD DIGNA	Instituto Nacional de Medicina Genomica	Cedro-Tanda A et al
hCoV-19/Turkey/Antalya-AEAH-MML-TR092/2022	EPI_ISL_14050643	Antalya Training and Research Hospital, Medical Microbiology Laboratory	UMC Groningen, Clinical Virology, Department of Medical Microbiology and Infection Prevention	Hubert Niesters et al
hCoV-19/Brazil/SP-IB_154179/2022	EPI_ISL_11027314	UNIDADE DE PRONTO ATENDIMENTO DE OLIMPIA	Instituto Butantan	Dimas Tadeu Covas et al
hCoV-19/Ethiopia/ILRI_COVM02819/2022	EPI_ISL_11294971	Addis Ababa University	International Livestock Research Institute	Abay Sisay et al
hCoV-19/USA/VT-Broad-CRSP_PIO3O5A7C7P6HTH4/2022	EPI_ISL_11296802	Broad Institute Clinical Research Sequencing Platform	Infectious Disease Program, Broad Institute of Harvard and MIT	Siddle et al	ON043425.1
hCoV-19/China/ZCMU-S263-4044-063263/2021	EPI_ISL_19166413	Hangzhou Xixi Hospital, Zhejiang University of Traditional Chinese Medicine	Hangzhou Xixi Hospital, Zhejiang University of Traditional Chinese Medicine	Wang et al
hCoV-19/Benin/BJ-00022/2021	EPI_ISL_14485551	Laboratoire des Fi√®vres H√©morragiques et Virales	Unit√© Mixte Internationale TransVIHMI (UMI 233 IRD - U1175 INSERM - Universit√© de Montpellier) IRD (Institut de Recherche pour le D√©veloppement)	Yadouleton Anges et al
hCoV-19/SouthAfrica/CERI-KRISP-K034815/2022	EPI_ISL_9082886	CAPRISA	CERI, Centre for Epidemic Response and Innvoation, Stellenbosch University and KRISP, KZN Research Innovation and Sequencing Platform, UKZN.	Natasha Samsunder et al
hCoV-19/SouthAfrica/CERI-KRISP-K032238/2021	EPI_ISL_6699759	National Health Laboratory Services, Virology, Charlotte Maxeke Johannesburg hospital, Parktown, Johannesburg, Gauteng	CERI, Centre for Epidemic Response and Innvoation, Stellenbosch University and KRISP, KZN Research Innovation and Sequencing Platform, UKZN.	Kathleen Subramoney et al
hCoV-19/Nigeria/ON319/2021	EPI_ISL_9695475	Nigeria Centre for Disease Control (NCDC)	African Centre of Excellence for Genomics of Infectious Diseases (ACEGID), Redeemer‚Äôs University	Oluniyi et al
hCoV-19/DominicanRepublic/DR-Yale-21425/2022	EPI_ISL_15096311	Instituto de Medicina Tropical & Salud Global Universidad Iberoamericana	Grubaugh Lab - Yale School of Public Health	Chantal Vogels et al
hCoV-19/Haiti/EUSOM-9-125/2021	EPI_ISL_19518603	Department of Pathology and Laboratory Medicine, Emory University School of Medicine	Department of Pathology and Laboratory Medicine, Emory University School of Medicine	Mavian et al
hCoV-19/India/AP-CCMB-CIC1803/2022	EPI_ISL_9926061	AP SSO	CSIR-Centre for Cellular and Molecular Biology-INSACOG	Malini Nemalikanti et al
hCoV-19/Guatemala/INC-LNS-149/2022	EPI_ISL_9070805	Laboratorio Nacional de Salud (LNS), Guatemala	Inciensa, Instituto Costarricense de Investigaci√≥n y Ense√±anza en Nutrici√≥n y Salud	C√©sar Conde et al
hCoV-19/Zhejiang/4081/2021	EPI_ISL_8484859	Hangzhou Center for Disease Control and Prevention	Hangzhou Center for Disease Control and Prevention	Yu hua et al
hCoV-19/China/ZCMU-S257-3853-057257/2021	EPI_ISL_19166411	Hangzhou Xixi Hospital, Zhejiang University of Traditional Chinese Medicine	Hangzhou Xixi Hospital, Zhejiang University of Traditional Chinese Medicine	Wang et al
hCoV-19/USA/MI-UM-10043484234/2022	EPI_ISL_12463778	University of Michigan Clinical Microbiology Laboratory	Lauring Lab, University of Michigan, Department of Microbiology and Immunology	Baker et al
hCoV-19/USA/GA-CDC-STM-QGPEKQ5NR/2021	EPI_ISL_8427582	Helix	Centers for Disease Control and Prevention Division of Viral Diseases, Pathogen Discovery	Dakota Howard et al	OM159853.1
hCoV-19/UnitedArabEmirates/BTC-10971/2022	EPI_ISL_16802699	Khalifa University Center for Biotechnology	Khalifa University Center for Biotechnology	AlSafar et al.
hCoV-19/Bolivia/SAN-UPCH-3383/2022	EPI_ISL_13845453	Laboratorio de Diagn√≥stico e Investigaci√≥n BIOSCIENCE SRL	Laboratorio de Gen√≥mica Microbiana, Universidad Peruana Cayetano Heredia	Esdenka P√©rez et al
hCoV-19/Mexico/MEX-UGA_HRAEI_SSA_0175/2022	EPI_ISL_13559972	Hospital Regional de Alta Especialidad de Ixtapaluca	Unidad de Genomica Avanzada	Gustavo Acosta-Altamirano (1) et al
hCoV-19/Venezuela/Mon7782/2022	EPI_ISL_11629621	IVIC	Laboratorio de Virologia Molecular	Rossana C Jaspe et al
hCoV-19/Beijing/BJCDC-315/2022	EPI_ISL_16610189	Beijing Center for Disease Control and Prevention	Beijing Center for Disease Control and Prevention	Shujuan Cui et al
hCoV-19/Argentina/UW22010660678/2022	EPI_ISL_13602715	UW Virology Lab	UW Virology Lab	Pavitra Roychoudhury et al	ON908321.1
hCoV-19/DRC/INRB-DRC-0538/2021	EPI_ISL_17976331	Laboratoire Rodolphe M√©rieux (INRB Goma)	Pathogen Genomics Lab, National Institute for Biomedical Research (INRB)	Placide Mbala-Kingebeni et al A
hCoV-19/Iraq/Duhok_11/2021	EPI_ISL_9084009	Duhok Central public health laboratory	Duhok Central public health laboratory	Jivan Qasim Ahmed et al	OP279440.1
hCoV-19/Hunan/CS-LSI003/2021	EPI_ISL_16138065	Life Sciences Institute, Sansure	Life Sciences Institute, Sansure	He et al
hCoV-19/Kenya/SS6202/2021	EPI_ISL_11260097	Aga Khan University Hospital Nairobi	KEMRI-Wellcome Trust Research Programme,Kilifi	Githinji G. et al	ON198572.1
hCoV-19/Indonesia/JK-NIHRD-MI.21.14457/2021	EPI_ISL_8307281	GSI Laboratorium	National Institute of Health Research and Development	Triyani Soekarso et al
hCoV-19/Iraq/KR-SEARCH-120447/2022	EPI_ISL_12604501	University of Duhok COVID-19 Center for Research and Diagnosis	Andersen lab at Scripps Research	SEARCH Alliance with Sherzad Majeed Taher et al
hCoV-19/Taiwan/NTU149/2022	EPI_ISL_14015011	Department of Laboratory Medicine, National Taiwan University Hospital	Department of Clinical Laboratory Sciences and Medical Biotechnology, National Taiwan University	Sui-Yuan Chang et al
hCoV-19/Beijing/BJCDC-300/2022	EPI_ISL_16610180	Beijing Center for Disease Control and Prevention	Beijing Center for Disease Control and Prevention	Yang Pan et al
hCoV-19/Spain/MD-HUFA-220163/2022	EPI_ISL_10101153	Hospital Universitario Fundaci√≥n Alcorc√≥n	Hospital Universitario Fundaci√≥n Alcorc√≥n	Isabel Fradejas et al
hCoV-19/India/RJ-SMS-ICMR-INSACOG-TS-1199/2021	EPI_ISL_9905703	SMS MEDICAL COLLEGE,JAIPUR	NIV Influenza	Bharti Malhotra et al
hCoV-19/Iran/51097/2022	EPI_ISL_10195268	COVID-19 National Reference Laboratory, Pasteur Institute of Iran	COVID-19 National Reference Laboratory, Pasteur Institute of Iran	Mahsa Tavakoli et al
hCoV-19/Beijing/BJCDC-163/2022	EPI_ISL_16610126	Beijing Center for Disease Control and Prevention	Beijing Center for Disease Control and Prevention	Zhaomin Feng et al
hCoV-19/Russia/TUL-RII-MH62563S/2022	EPI_ISL_10579527	Tula Center on Prevention and Control of AIDS and Infectious Diseases	WHO National Influenza Centre Russian Federation	Andrey Komissarov et al
hCoV-19/Guangdong/IVDC-600/2022	EPI_ISL_12030365	Guangdong Provincial Center for Disease Control and Prevention	National Institute for Viral Disease Control and Prevention, China CDC	Baisheng Li et al
hCoV-19/Shandong/WCDC-115/2022	EPI_ISL_18070447	Weihai Center for Disease Control and Prevention	Weihai Center for Disease Control and Prevention	Xiang Li et al
hCoV-19/Beijing/BJCDC-491/2022	EPI_ISL_16610291	Beijing Center for Disease Control and Prevention	Beijing Center for Disease Control and Prevention	Zhaomin Feng et al
hCoV-19/Nigeria/NCDC-NR-GL-003710/2021	EPI_ISL_10994075	MEDICAID	National Reference Laboratory, Nigeria Centre for Disease Control	Dr Ndodo Nnaemeka et al
hCoV-19/Nigeria/NCDC-NR-GL-002293/2021	EPI_ISL_10430185	EHA Clinics	National Reference Laboratory, Nigeria Centre for Disease Control	Dr Ndodo Nnaemeka et al
hCoV-19/France/NOR-ERFB-2071542885/2021	EPI_ISL_11922876	Laboratoire de Biologie M√©dicale (LBM) Defrance Neufchatel En Bray	Eurofins Biomnis Lyon	Ana√Øs Soares et al
hCoV-19/DRC/INRB-DRC-0540/2021	EPI_ISL_17976333	Laboratoire Rodolphe M√©rieux (INRB Goma)	Pathogen Genomics Lab, National Institute for Biomedical Research (INRB)	Placide Mbala-Kingebeni et al A
hCoV-19/DRC/INRB-RDC-0302/2022	EPI_ISL_17190914	Laboratoire Rodolphe M√©rieux (INRB Goma)	Pathogen Genomics Lab, National Institute for Biomedical Research (INRB)	Placide Mbala-Kingebeni et al A
hCoV-19/Taiwan/NTU-HCH-074/2022	EPI_ISL_14189436	Department of Laboratory Medicine, National Taiwan University Hospital Hsin-Chu Hospital, Taiwan	Research Center for Emerging Viral Infections, Chang Gung University, Taiwan	Pei-Lan Shao et al
hCoV-19/Brazil/SP-IB_153933/2022	EPI_ISL_11027614	BIOFAST	Instituto Butantan	Dimas Tadeu Covas et al
hCoV-19/Romania/CT-9390/2022	EPI_ISL_9966883	Department of Public Health Constanta	National Institute of Infectious Diseases-Prof. Dr. Matei Bals Molecular Diagnostics Laboratory	Corina Casangiu et al
hCoV-19/India/TN-CDFD-CO-1133/2021	EPI_ISL_10019249	Directorate Of Public Health And Preventive Medicine	CDFD-INSACOG	Asmita Gupta et al
hCoV-19/SierraLeone/CPHRL_SEQ_21_297/2021	EPI_ISL_7620047	Makeni Molecular Laboratory	Central Public Health Reference Laboratory	Samuel Sorie et al
hCoV-19/Japan/PG-184100/2021	EPI_ISL_10662459	Aichi Prefectural Institute of Public Health	Aichi Prefectural Institute of Public Health	Hirokazu Adachi et al
hCoV-19/Japan/PG-249518/2022	EPI_ISL_13213045	Sendai City Institute of Public Health	Sendai City Institute of Public Health	Youko Kano et al
hCoV-19/Mexico/VER-INMEGEN-58-188/2022	EPI_ISL_10052030	SALUD DIGNA	Instituto Nacional de Medicina Genomica	Cedro-Tanda A et al
hCoV-19/Madagascar/LA2M-205970/2022	EPI_ISL_13729342	Laboratoire d'Analyses M√©dicales Malagasy (LA2M)	Virology Unit, Institut Pasteur de Madagascar	Vololoniaina Raharinosy et al
hCoV-19/Ethiopia/ILRI_COVM02883/2021	EPI_ISL_11294994	Addis Ababa University	International Livestock Research Institute	Abay Sisay et al
hCoV-19/Guatemala/82819-GMI/2021	EPI_ISL_11629585	Laboratorio Nacional de Salud, Ministerio de Salud Publica y Asistencia Social	Genomics and Proteomics Departament, Gorgas Memorial Institute For Health Studies	C√©sar Roberto Conde Pereira et al
hCoV-19/Iran/AN058/2021	EPI_ISL_9735596	Payvand Clinical Laboratory	COVID-19 National Reference Laboratory, Pasteur Institute of Iran	Zahra Ahmadi et al
hCoV-19/USA/CO-CDPHE-2102701962/2022	EPI_ISL_9395274	Colorado Department of Public Health and Environment	Colorado Department of Public Health and Environment	Laura Bankers et al
hCoV-19/NewZealand/22CH0474/2022	EPI_ISL_9210408	LabPLUS	Institute of Environmental Science and Research (ESR)	Sarah Cockerton et al
hCoV-19/CentralAfricanRepublic/LNBCSP084/2021	EPI_ISL_17423705	Laboratoire National de Biologie Clinique et de Sant√© Publique	Laboratoire National de Biologie Clinique et de Sant√© Publique	SOMBOT Simplice et al
hCoV-19/Pakistan/NIH-B89-S21/2022	EPI_ISL_15111857	Department of Virology, National Institute of Health, Islamabad, Pakistan	Department of Virology, National Institute of Health, Islamabad, Pakistan	Massab Umair et al
hCoV-19/USA/NC-UNC-5700/2022	EPI_ISL_12224527	Clinical Molecular Microbiology Laboratory, UNC Hospitals	Jeremy Wang	Jeremy Wang et al
hCoV-19/Russia/MOW-PMVL-DZ-49548345264/2022	EPI_ISL_15865936	N.F. Gamaleya National Research Center for Epidemiology and Microbiology of the Ministry of Health of the Russian Federation / Moscow Healthcare Department	N.F. Gamaleya National Research Center for Epidemiology and Microbiology of the Ministry of Health of the Russian Federation / Moscow Healthcare Department	Vladimir A. Gushchin et al
hCoV-19/Mexico/CMX-INMEGEN-66-115/2022	EPI_ISL_12070349	SALUD DIGNA	Instituto Nacional de Medicina Genomica	Cedro-Tanda A et al
hCoV-19/USA/AZ-ASU64073/2022	EPI_ISL_12271012	Arizona State University	Arizona State University	Steven C. Holland et al
hCoV-19/Tianjin/TJCDC-0006/2021	EPI_ISL_16922604	Tianjin Centers for Disease Control and Prevention	Tianjin Centers for Disease Control and Prevention	Li Xiaoyan et al
hCoV-19/USA/NM-CDC-IBX649733322798/2022	EPI_ISL_10044607	Infinity Biologix	Centers for Disease Control and Prevention Division of Viral Diseases, Pathogen Discovery	Dakota Howard et al	OM735125.1
hCoV-19/Colombia/DC-LSPSDS-VG-41699/2021	EPI_ISL_8879549	Compensar calle 63	LSPSDS	Johana Hernandez Toloza et al
hCoV-19/USA/MA-CDCBI-CRSP_BBFJ6IYDRPA3GATP/2022	EPI_ISL_10048073	Broad Institute Clinical Research Sequencing Platform	Infectious Disease Program, Broad Institute of Harvard and MIT	Siddle et al	OM738460.1
hCoV-19/CostaRica/INC-2558-726565/2021	EPI_ISL_9072798	Area De Salud Goicoechea 2 - Clinica Dr. Jimenez Nu√±ez	Inciensa, Instituto Costarricense de Investigaci√≥n y Ense√±anza en Nutrici√≥n y Salud	Francisco Duarte et al
hCoV-19/Germany/SN-RKI-I-465074/2022	EPI_ISL_9218478	alphaomega Labor GbR (Medizinische Kooperationsgemeinschaft Dres. Ackermann/Tennert/Zai√ü)	Robert Koch Institute	?
hCoV-19/China/ZCMU-S872-5573-659277/2022	EPI_ISL_19166373	Hangzhou Xixi Hospital, Zhejiang University of Traditional Chinese Medicine	Hangzhou Xixi Hospital, Zhejiang University of Traditional Chinese Medicine	Wang et al
hCoV-19/Iran/BN195/2023	EPI_ISL_18050523	kermanshah University of Medical Sciences	COVID-19 National Reference Laboratory, Pasteur Institute of Iran	Ali Maleki et al
hCoV-19/Brazil/CE-CEBR50080/2022	EPI_ISL_16033618	Hermes Pardini	Bioinformatics Laboratory / LNCC	Luiz G P de Almeida et al
hCoV-19/USA/NY-URMC-22034785-1/2022	EPI_ISL_11413316	University of Rochester Medical Center	University of Rochester Medical Center	Dwight Hardy et al
hCoV-19/Argentina/PAIS-E0978/2022	EPI_ISL_12030879	Laboratorio Central de la Ciudad de Santa Fe	Grupo de Gen√≥mica y Bioinform√°tica del Instituto de Investigaci√≥n de la Cadena L√°ctea CONICET-INTA on behalf of 'Proyecto Argentino Interinstitucional de genomica de SARS-CoV-2' (PAIS Consortium)	Eberhardt et al
hCoV-19/Brazil/RJ-NVBS15181GENOV828905369639/2022	EPI_ISL_12411474	DASA	DASA	Rodrigo Guarischi et al
hCoV-19/Ethiopia/ILRI_COVM02976/2022	EPI_ISL_11295051	Addis Ababa University	International Livestock Research Institute	Abay Sisay et al
hCoV-19/Tianjin/TJCDC-0031/2021	EPI_ISL_16922288	Tianjin Centers for Disease Control and Prevention	Tianjin Centers for Disease Control and Prevention	Li Xiaoyan et al
hCoV-19/Indonesia/JB-GS-WJHL-ITB-W02453/2022	EPI_ISL_13249953	RSUD Cimacan	West Java Health Laboratory; School of Life Sciences and Technology, Institut Teknologi Bandung	Azzania Fibriani et al
hCoV-19/Guatemala/3261-LNS/2022	EPI_ISL_13080291	Laboratorio Nacional de Salud (LNS), Guatemala	Laboratorio Nacional de Salud (LNS), Guatemala	Mendoza L et al
hCoV-19/Beijing/BJCDC-041/2022	EPI_ISL_16557177	Beijing Center for Disease Control and Prevention	Beijing Center for Disease Control and Prevention	Zhaomin Feng et al
hCoV-19/Pakistan/AKU-JUNE-ILL-77/2022	EPI_ISL_14018075	Department of Pathology and Laboratory Medicine, AKUH Laboratories, Karachi, Pakistan	Department of Pathology and Laboratory Medicine, AKUH Laboratories, Karachi, Pakistan	A. Kanji et al
hCoV-19/Beijing/BJCDC-285/2022	EPI_ISL_16610171	Beijing Center for Disease Control and Prevention	Beijing Center for Disease Control and Prevention	Fu Li et al
hCoV-19/Ethiopia/EPHI-3839-08/2022	EPI_ISL_19147634	Ethiopian Public Health Institute, AHRI	Ethiopian Public Health Institute, AHRI	Hailu et al
hCoV-19/Coted-Ivoire/NMIMR-648603/2021	EPI_ISL_11758635	Pasteur Institute of Cote d Ivoire, Department of Epidemic Viruses	Noguchi Memorial Institute for Medical Research, University of Ghana, Legon, Ghana	Ouattara Yakoura Karidja et al
hCoV-19/Tianjin/TJCDC-0207/2022	EPI_ISL_16923193	Tianjin Centers for Disease Control and Prevention	Tianjin Centers for Disease Control and Prevention	Li Xiaoyan et al
hCoV-19/Tianjin/TJCDC-0131/2022	EPI_ISL_16923145	Tianjin Centers for Disease Control and Prevention	Tianjin Centers for Disease Control and Prevention	Li Xiaoyan et al
hCoV-19/Tianjin/TJCDC-0101/2022	EPI_ISL_16923221	Tianjin Centers for Disease Control and Prevention	Tianjin Centers for Disease Control and Prevention	Li Xiaoyan et al
hCoV-19/Tianjin/TJCDC-0054/2022	EPI_ISL_16923099	Tianjin Centers for Disease Control and Prevention	Tianjin Centers for Disease Control and Prevention	Li Xiaoyan et al
hCoV-19/Tianjin/TJCDC-0029/2022	EPI_ISL_16923070	Tianjin Centers for Disease Control and Prevention	Tianjin Centers for Disease Control and Prevention	Li Xiaoyan et al
hCoV-19/Pakistan/10771074/2022	EPI_ISL_9269894	Provincial Public Health Reference Lab, Punjab AIDS Control Program, Lahore	Provincial Public Health Reference Lab, Punjab AIDS Control Program, Lahore	Hasnain Javed et al
hCoV-19/England/PHEC-YYNHJT3/2022	EPI_ISL_10861586	Respiratory Virus Unit, Microbiology Services Colindale, Public Health England	COVID-19 Genomics UK (COG-UK) Consortium	PHE Covid Sequencing Team et al
hCoV-19/Beijing/BJCDC-235/2022	EPI_ISL_16610138	Beijing Center for Disease Control and Prevention	Beijing Center for Disease Control and Prevention	Fu Li et al
hCoV-19/USA/MI-SHMSU-C08_I_0423_24/2022	EPI_ISL_14586253	Spectrum Health	Michigan State University	Jeremy Prokop et al
hCoV-19/Uzbekistan/3_1465-CAT/2022	EPI_ISL_15941881	SI"Zangiota No.1 and 2 special hospital for the treatment of patients with coronovirus infection"	Center for Advanced Technologies	Dalimova D.A. et al
hCoV-19/Ethiopia/ILRI_COVM02906/2021	EPI_ISL_11295016	Addis Ababa University	International Livestock Research Institute	Abay Sisay et al
hCoV-19/Ethiopia/ILRI_COVM02776/2022	EPI_ISL_11294953	Addis Ababa University	International Livestock Research Institute	Abay Sisay et al
hCoV-19/Japan/PG-216460/2022	EPI_ISL_12988981	Fukuoka Institute of Health and Environmental Sciences	Fukuoka Institute of Health and Environmental Sciences	Yoshiki Etoh et al
hCoV-19/Japan/TKYkbm10485/2022	EPI_ISL_11144107	Tokyo Metropolitan Institute of Public Health	Tokyo Metropolitan Institute of Public Health	Masaki Hayashi et al
hCoV-19/Japan/PG-206035/2022	EPI_ISL_11714293	Yamaguchi Prefectural Institute of Public Health and Environment	Yamaguchi Prefectural Institute of Public Health and Environment	Mitsuhiro Kameyama et al
hCoV-19/Japan/PG-225371/2022	EPI_ISL_12992213	Kitakyushu City Institute of Health and Environmental Sciences	Fukuoka Institute of Health and Environmental Sciences	Asuka Kikuchi et al
hCoV-19/Brazil/SP-FIOCRUZ-128031CE/2022	EPI_ISL_15964737	CENTRO DE VIGILANCIA A SAUDE DE DIADEMA	Analytical Competence Molecular Epidemiology Lab/ACME, Oswaldo Cruz Foundation, Ceara (FIOCRUZ CE)	Fabio Miyajima et al
hCoV-19/Cameroon/LNSP-004-164990/2022	EPI_ISL_18001934	NPHL-Cameroon	National Public Health Laboratory, Cameroon	Dr Essomba Rene Ghislain et al
hCoV-19/Japan/TKYmbc6267/2022	EPI_ISL_14993705	Tokyo Metropolitan Institute of Public Health	Tokyo Metropolitan Institute of Public Health	Akane Negishi et al
hCoV-19/Malawi/NGRL-40408/2022	EPI_ISL_17443410	Mangochi District Hospital Laboratory	National Genomics Reference Laboratory	Kagoli M et al
hCoV-19/Brazil/DF-NVBS18405GENOV829206408775/2022	EPI_ISL_13363401	DASA	DASA	Rodrigo Guarischi et al
hCoV-19/Canada/QC-L00501838001/2022	EPI_ISL_14072220	Laboratoire de sant√© publique du Qu√©bec	Laboratoire de sant√© publique du Qu√©bec	Sandrine Moreira et al
hCoV-19/Brazil/PR-IB-1006/2022	EPI_ISL_16669210	Instituto de Biotecnologia - UNESP	Instituto de Biotecnologia - UNESP	Eliana Leonor Hurtado Celis et al
hCoV-19/Tianjin/TJCDC-0911/2022	EPI_ISL_16922393	Tianjin Centers for Disease Control and Prevention	Tianjin Centers for Disease Control and Prevention	Li Xiaoyan et al
hCoV-19/Brazil/PR-IMTSP-CD34232/2022	EPI_ISL_15117960	DB Diagnosticos do Brasil	Instituto de Medicina Tropical de Sao Paulo	Ester Cerdeira Sabino et al
hCoV-19/Argentina/PAIS-J00259/2022	EPI_ISL_14479047	Servicio de Inmunolog√≠a del Hospital Julio Perrando	Laboratorio de Biolog√≠a Molecular, Instituto de Medicina Regional on behalf of 'Proyecto Argentino Interinstitucional de genomica de SARS-CoV-2' (PAIS Consortium)	Mar√≠a Delia Foussal et al
hCoV-19/SouthKorea/KDCA81763/2022	EPI_ISL_13572300	Division of Emerging Infectious Diseases, Bureau of Infectious Diseases Diagnosis Control, Korea Disease Control and Prevention Agency	Division of Emerging Infectious Diseases, Bureau of Infectious Diseases Diagnosis Control, Korea Disease Control and Prevention Agency	Jeong-Ah Kim et al
hCoV-19/UnitedArabEmirates/UZB_5482022071117/2022	EPI_ISL_13840347	Microbiology Department - University Hospital Brussel	Microbiology Department - University Hospital Brussel	Thomas Demuyser et al
hCoV-19/Italy/VEN-ULSS3GEN-7002429272_VE/2022	EPI_ISL_15697122	AULSS 3 Venezia	UOSD Genetica e Citogenetica - Azienda ULSS 3 Serenissima; Istituto Zooprofilattico Sperimentale delle Venezie	Mos√© Favarato et al
hCoV-19/Serbia/J793774-11/2022	EPI_ISL_16316953	Huo-yan national laboratory for molecular detection of infectious agents Nis	Institute of Molecular Genetics and Genetic Engineering University of Belgrade	Valentina Djordjevic et al
hCoV-19/USA/MI-CDC-QDX38923648/2022	EPI_ISL_14270898	Quest Diagnostics Incorporated	Centers for Disease Control and Prevention Division of Viral Diseases, Pathogen Discovery	Dakota Howard et al	OP139886.1
hCoV-19/Spain/MD-HULP-061405381/2022	EPI_ISL_14699082	Servicio Microbiolog√≠a Hospital La Paz	Servicio Microbiolog√≠a Hospital La Paz	Fernando L√°zaro et al
hCoV-19/Peru/LIM-INS-32622/2022	EPI_ISL_15934729	Laboratorio de Referencia Nacional de Virus Inmunoprevenibles. Centro Nacional de Salud Publica. Instituto Nacional de Salud Peru.	Laboratorio de Referencia Nacional de Virus Inmunoprevenibles. Centro Nacional de Salud Publica. Instituto Nacional de Salud Peru.	Carlos Padilla Rojas et al
hCoV-19/Indonesia/JK-NIHRD-WGS_22_04956/2022	EPI_ISL_13466515	Quicktest Laboratorium	National Institute of Health Research and Development	Hana Apsari Pawestri et al
hCoV-19/Mexico/GUA_LANGEBIO_IMSS_11050/2022	EPI_ISL_15014817	Centro de Investigacion Biomedica de Occidente (CIBO)	Unidad de Genomica Avanzada	Consorcio Mexicano de Vigilancia Genomica (CoViGen-Mex). Authors (in alphabetical order): Julio Elias Alvarado-Yaah et al
hCoV-19/Beijing/BJCDC-1772/2022	EPI_ISL_16614686	Beijing Center for Disease Control and Prevention	Beijing Center for Disease Control and Prevention	Fu Li et al
hCoV-19/Canada/ON-KHS-22-11920-v1/2022	EPI_ISL_14836204	EORLA	Kingston Health Sciences Centre	Calvin Sjaarda et al
hCoV-19/Russia/MOS-CRIE-7787996257/2022	EPI_ISL_15895924	Molecular diagnostic laboratory of Federal Budget Institution of Science "Central Research Institute of Epidemiology" of The Federal Service on Customers' Rights Protection and Human Well-being Surveillance	Laboratory of Genomics Research of Central Research Institute of Epidemiology	Borisova N.I. et al
hCoV-19/Belgium/AZDelta-2304-14523/2023	EPI_ISL_16904718	AZ Delta Medical Laboratories in Roeselare, Belgium	AZ Delta Medical Laboratories in Roeselare, Belgium	Geert Martens et al
hCoV-19/Russia/SPE-RII-11308S/2023	EPI_ISL_17317681	WHO National Influenza Centre Russian Federation	WHO National Influenza Centre Russian Federation	Andrey Komissarov et al
hCoV-19/Romania/IS-27028/2022	EPI_ISL_15489345	Department of Public Health Iasi	National Institute of Infectious Diseases-Prof. Dr. Matei Bals Molecular Diagnostics Laboratory	Corina Casangiu et al
hCoV-19/Germany/NW-HHU-31913/2022	EPI_ISL_15636472	Center of Medical Microbiology, Virology, and Hospital Hygiene, University of Duesseldorf	Center of Medical Microbiology, Virology, and Hospital Hygiene, University of Duesseldorf	Maximilian Damagnez et al
hCoV-19/USA/LA-ASC-210784105/2022	EPI_ISL_16310026	Aegis Sciences Corporation	Aegis Sciences Corporation	Cyndi Clark et al
hCoV-19/USA/NJ-CDC-QDX42813358/2022	EPI_ISL_15705925	Quest Diagnostics Incorporated	Centers for Disease Control and Prevention Division of Viral Diseases, Pathogen Discovery	Dakota Howard et al
hCoV-19/Germany/NW-RKI-I-941324/2022	EPI_ISL_14418382	Limbach - MVZ Labor M√ºnster (Cullen)	Robert Koch Institute	?
hCoV-19/Denmark/DCGC-570194/2022	EPI_ISL_14691759	Department of Bacteria, Parasites and Fungi, Statens Serum Institut, Copenhagen, Denmark	Statens Serum Institut Bioinformatics and Microbial Genomics	Povilas Matusevicius et al.	OX331695.1
hCoV-19/Gambia/33782U/2022	EPI_ISL_14243849	Medical Research Council Unit The Gambia at LSHTM	Medical Research Council Unit The Gambia at LSHTM	Aksesay et al
hCoV-19/Brazil/RJ-NVBS23972GENOV829629121992/2022	EPI_ISL_15117480	DASA	DASA	Rodrigo Guarischi et al
hCoV-19/Germany/SH-RKI-I-957807/2022	EPI_ISL_14694235	LADR Zentrallabor DR. Kramer & Kollegen Geesthacht	Robert Koch Institute	?
hCoV-19/Hainan/SY348/2022	EPI_ISL_15941060	Central & Clinical Laboratory of Sanya People's Hospital	Beijing Chao-Yang Hospital	Xiaoxia Wang et al
hCoV-19/Hainan/SY265/2022	EPI_ISL_15940977	Central & Clinical Laboratory of Sanya People's Hospital	Beijing Chao-Yang Hospital	Xiaoxia Wang et al
hCoV-19/Hainan/SY190/2022	EPI_ISL_15940902	Central & Clinical Laboratory of Sanya People's Hospital	Beijing Chao-Yang Hospital	Xiaoxia Wang et al
hCoV-19/Hainan/SY147/2022	EPI_ISL_15940859	Central & Clinical Laboratory of Sanya People's Hospital	Beijing Chao-Yang Hospital	Xiaoxia Wang et al
hCoV-19/Hainan/SY169/2022	EPI_ISL_15940881	Central & Clinical Laboratory of Sanya People's Hospital	Beijing Chao-Yang Hospital	Xiaoxia Wang et al
hCoV-19/Hainan/SY259/2022	EPI_ISL_15940971	Central & Clinical Laboratory of Sanya People's Hospital	Beijing Chao-Yang Hospital	Xiaoxia Wang et al
hCoV-19/Hainan/SY088/2022	EPI_ISL_15940800	Central & Clinical Laboratory of Sanya People's Hospital	Beijing Chao-Yang Hospital	Xiaoxia Wang et al
hCoV-19/Hainan/SY299/2022	EPI_ISL_15941011	Central & Clinical Laboratory of Sanya People's Hospital	Beijing Chao-Yang Hospital	Xiaoxia Wang et al
hCoV-19/Peru/LIM-INS-30822/2022	EPI_ISL_15622011	Laboratorio de Referencia Nacional de Virus Inmunoprevenibles. Centro Nacional de Salud Publica. Instituto Nacional de Salud Peru.	Laboratorio de Referencia Nacional de Virus Inmunoprevenibles. Centro Nacional de Salud Publica. Instituto Nacional de Salud Peru.	Carlos Padilla Rojas et al
hCoV-19/Mexico/YUC_IBT_IMSS_10095/2022	EPI_ISL_16712457	Unidad de Investigaci√≥n M√©dica de Yucat√°n (UIMY)	Instituto de Biotecnolog√≠a de la UNAM	Consorcio Mexicano de Vigilancia Gen√≥mica (CoViGen-Mex). Authors (in last name alphabetical order): Julio El√≠as Alvarado-Yaah et al
hCoV-19/Mexico/YUC_LANGEBIO_IMSS_0372/2022	EPI_ISL_16204607	Unidad de Investigacion Medica de Yucatan (UIMY)	Unidad de Genomica Avanzada	Consorcio Mexicano de Vigilancia Genomica (CoViGen-Mex). Authors (in last name alphabetical order): Julio Elias Alvarado-Yaah et al
hCoV-19/Sweden/261757136264/2022	EPI_ISL_13522647	The Public Health Agency of Sweden	The Public Health Agency of Sweden	Emmi Andersson et al
hCoV-19/Bangladesh/icddrb-CoV12214/2022	EPI_ISL_14018986	Virology Laboratory, International Centre for Diarrhoeal Disease Research, Bangladesh (ICDDR,B)	Virology Laboratory, International Centre for Diarrhoeal Disease Research, Bangladesh (ICDDR,B)	Mohammad Jubair et al
hCoV-19/USA/AZ-ASU85888/2022	EPI_ISL_14010155	Arizona State University	Arizona State University	Steven C. Holland et al
hCoV-19/Zimbabwe/78684/2023	EPI_ISL_17324897	National Microbiology Reference Laboratory	National Microbiology Reference Laboratory	Air Comodore Dr. J Chimedza et al
hCoV-19/SouthAfrica/NHLS-UCT-LA-ZB49/2022	EPI_ISL_15512336	Lancet	NHLS/UCT	Arash Iranzadeh et al
hCoV-19/Brazil/MG-FIOCRUZ-4145/2022	EPI_ISL_16765381	Laboratorio de Biologia Molecular	Instituto Rene Rachou - Fiocruz Minas	Thais Silva et al
hCoV-19/USA/MI-CDC-STM-NMAVEHDXF/2022	EPI_ISL_15804459	Helix	Centers for Disease Control and Prevention Division of Viral Diseases, Pathogen Discovery	Dakota Howard et al
hCoV-19/Argentina/110131-17/2022	EPI_ISL_15340812	Laboratorio Central, Ministerio de Salud C√≥rdoba	Departamento Laboratorio Central and Instituto de Virolog√≠a Vanella (InViV - CONICET)	Castro et al
hCoV-19/Palestine/526490/2023	EPI_ISL_17678838	Molecular Diagnostic Laboraory (CPHL) - Palestinian Ministry of Health (MOH)	Molecular Diagnostic Laboraory-CPHL	Shtayeh Issa et al
hCoV-19/Brazil/AM-FIOCRUZ-ILMD2206838/2022	EPI_ISL_16358502	Laborat√≥rio Central de Sa√∫de P√∫blica do Amazonas - LACEN-AM	Laborat√≥rio de Ecologia de Doen√ßas Transmiss√≠veis na Amaz√¥nia, Instituto Le√¥nidas e Maria Deane - Fiocruz Amaz√¥nia	Dejanane Silva et al
hCoV-19/Italy/hCoV-19-Italy-UMB-LAOP-73-1-39-2022/2022	EPI_ISL_13338071	A.O. PERUGIA	A.O. PERUGIA	Mencacci A et al
hCoV-19/Algeria/23189/2022	EPI_ISL_13553857	Laboratoire central - EPH Thenia	NIC, Viral Respiratory Unit	Zahida Mehdi et al
hCoV-19/SouthAfrica/CERI-KRISP-K045683/2022	EPI_ISL_14460192	Pathcare	CERI, Centre for Epidemic Response and Innvoation, Stellenbosch University and KRISP, KZN Research Innovation and Sequencing Platform, UKZN.	Maponga T et al
hCoV-19/Andorra/AND-702_222301211101-GC/2022	EPI_ISL_15059930	Laboratori d'an√†lisis cl√≠niques, Hospital Nostra Senyora de Meritxell	LBM de CHU de Toulouse, H√¥pitaux de Toulouse	Rendon M et al
hCoV-19/France/IDF-LBZCentre-AF2210020104/2022	EPI_ISL_15505187	Levallois - Chocolaterie	Laborizon Centre	Julien Baillus et al
hCoV-19/Kenya/C119562/2022	EPI_ISL_15446942	KEMRI-Wellcome Trust Research Programme,Kilifi	KEMRI-Wellcome Trust Research Programme,Kilifi	Githinji G. et al
hCoV-19/Indonesia/JK-GS-GSILab-1080855/2022	EPI_ISL_13692648	Genomik Solidaritas Indonesia Laboratorium	Genomik Solidaritas Indonesia Laboratorium	Dhahlia Agustina Cahyono et al
hCoV-19/Nigeria/BCVL_GHRU_35997_S2/2022	EPI_ISL_15482707	Biorepository Clinical Virology Laboratory, College of Medicine	Global Health Research Unit for the Genomic Surveillance of Antimicrobial Resistance, University of Ibadan	Fowotade AA et al
hCoV-19/Nigeria/V350083755C_L04_73_73/2022	EPI_ISL_16376974	Lagos Biobank	Lagos State Biobank	Akin Abayomi et al
hCoV-19/CentralAfricanRepublic/LNBCSP106/2023	EPI_ISL_18096663	Laboratoire National de Biologie Clinique et de Sant√© Publique	Laboratoire National de Biologie Clinique et de Sant√© Publique	POUNGINZA Simon et al
hCoV-19/Colombia/DC-INS-VG-26835/2022	EPI_ISL_16548400	BIOTECGEN	Instituto Nacional de Salud- Direcci√≥n de Investigaci√≥n en Salud P√∫blica	Katherine Laiton-Donato et al
hCoV-19/India/TN-CDFD-N-261/2022	EPI_ISL_16159410	Directorate of Public Health and Preventive Medicine	CDFD-INSACOG	Asmita Gupta et al
hCoV-19/Germany/HH-RKI-I-1132022/2023	EPI_ISL_17519007	MVZ Labor Dr. Fenner und Kollegen (Standort Hamburg)	Robert Koch Institute	?
hCoV-19/Guinea/IPGui-28274/2022	EPI_ISL_18126955	Institut Pasteur de Guin√©e	Institut Pasteur de Guin√©e	Reine ANGUINZE et al
hCoV-19/PuertoRico/PR-ASU99272/2023	EPI_ISL_17100345	Arizona State University	Arizona State University	Matthew F. Smith et al
hCoV-19/Spain/MD-HGUGM-7446401/2023	EPI_ISL_16527151	Hospital General Universitario Gregorio Mara√±√≥n	Hospital General Universitario Gregorio Mara√±√≥n	Sergio Buenestado Serrano et al
hCoV-19/Uganda/769/2022	EPI_ISL_15909090	Central Public Health Laboratories	Central Public Health Laboratories	Alisen Ayitewala et al
hCoV-19/Uganda/UVRI456583/2023	EPI_ISL_16982262	UVRI CLINIC-CF	Uganda Virus Research Institute (NIC) Arbovirology Emerging and Re-emerging Infectious Diseases	John Kayiwa et al
hCoV-19/Beijing/BJCDC-2234/2022	EPI_ISL_16854418	Beijing Center for Disease Control and Prevention	Beijing Center for Disease Control and Prevention	Shujuan Cui et al
hCoV-19/Canada/ON-PHL-22-55358/2022	EPI_ISL_16087324	Public Health Ontario Laboratory	Public Health Ontario Laboratory	Jacob Afelskie et al
hCoV-19/Shanghai/SJTU-234535/2022	EPI_ISL_16327419	Shanghai Public Health Clinical Center, Fudan University	Shanghai Institute of Hematology, National Research Center for Translational Medicine, State Key Laboratory of Medical Genomics, Ruijin Hospital Affiliated to Shanghai Jiao Tong University (SJTU) School of Medicine	Gang Lu et al
hCoV-19/Germany/BW-RKI-I-1099348/2023	EPI_ISL_16882147	Limbach - MVZ Clotten Labor Freiburg Labor Dr. Haas Dr. Raif & Kollegen GbR	Robert Koch Institute	?
hCoV-19/Kenya/CDC-DLSP-Kisumu-COV228307/2023	EPI_ISL_18885193	DLSP KEMRI/CDC KISUMU Lab	DLSP_CDC_KISUMU	Shirley Lidechi et al
hCoV-19/DRC/INRB-RDC-0326/2023	EPI_ISL_17190921	Laboratoire Rodolphe M√©rieux (INRB Goma)	Pathogen Genomics Lab, National Institute for Biomedical Research (INRB)	Placide Mbala-Kingebeni et al A
hCoV-19/Nigeria/V350083755C_L04_9_9/2022	EPI_ISL_16376986	Lagos Biobank	Lagos State Biobank	Akin Abayomi et al
hCoV-19/Algeria/44067/2022	EPI_ISL_16242282	NIC, Viral Respiratory Unit	NIC, Viral Respiratory Unit	Baya Hedjal et al
hCoV-19/Turkey/KSS-SBU4896723161/2022	EPI_ISL_16423833	Kanuni Sultan S√ºleyman Training and Research Hospital	Ministry of Health Turkey, Public Health Directorate, National Virology Reference Laboratory	G√ºlay Korukluoƒülu et al
hCoV-19/USA/VT-BSR-027314/2022	EPI_ISL_17122330	Bioinformatics Shared Resource, University of Vermont	Bioinformatics Shared Resource, University of Vermont	"Dragon et al
hCoV-19/Turkey/KSS-PFOADH4935794321/2022	EPI_ISL_16414674	Kanuni Sultan S√ºleyman Training and Research Hospital	Ministry of Health Turkey, Public Health Directorate, National Virology Reference Laboratory	G√ºlay Korukluoƒülu et al
hCoV-19/Indonesia/JI-ITD-60026NT/2022	EPI_ISL_16228778	BBTKLPP Surabaya	Institute of Tropical Disease, Universitas Airlangga	Aldise M Nastri et al
hCoV-19/Indonesia/JI-ITD-59516N/2022	EPI_ISL_16521014	RSUD Dr. Soetomo	Institute of Tropical Disease, Universitas Airlangga	Rima R Prasetya et al
hCoV-19/Indonesia/SU-MFMUSU-WGS-22-0223-M/2022	EPI_ISL_17016462	RSU MITRA SEJATI (Rumah Sakit Umum Mitra Sejati)	Laboratorium Mikrobiologi FK USU	R Lia Kusumawati et al
hCoV-19/Iran/Mazandaran-NIC-19De-22/2022	EPI_ISL_16640294	Mazandaran University of Medical Sciences	National Influenza Center	K Sadeghi et al
hCoV-19/Ghana/NMIMR-NUR-22-3586/2022	EPI_ISL_16275961	Noguchi Memorial Institute for Medical Research, University of Ghana, Legon, Ghana	Noguchi Memorial Institute for Medical Research, University of Ghana, Legon, Ghana	Quaneeta Mohktar et al
hCoV-19/Hungary/101763-UPL-001406/2023	EPI_ISL_17833218	Institute of Laboratory Medicine, Semmelweis University and Epidemiology and Surveillance Centre, Semmelweis University	iBioscience Kft.	Gerg≈ë T√∫ri et al
hCoV-19/Brazil/PE-FIOCRUZ-IAM13879/2022	EPI_ISL_16920212	NUPIT/UFPE	WallauLab on behalf of Fiocruz COVID-19 Genomic Surveillance Network	Marcelo Henrique dos Santos Paiva et al
hCoV-19/Nigeria/NCDC-NR-GL-006485/2022	EPI_ISL_15544334	PHL AKURE	National Reference Laboratory, Nigeria Centre for Disease Control	Dr Ndodo Nnaemeka et al
hCoV-19/Brazil/SP-FIOCRUZ-2712/2023	EPI_ISL_17738237	Unidade de Apoio ao Diagnostico da Covid-19 (UNADIG-RJ)	Laboratory of Respiratory Viruses and Measles, Oswaldo Cruz Institute, FIOCRUZ	Paola Resende et al
hCoV-19/Nigeria/NCDC-NR-GL-0039/2023	EPI_ISL_17038850	National Reference Laboratory, Nigeria Centre for Disease Control	National Reference Laboratory, Nigeria Centre for Disease Control	Dr Ndodo Nnaemeka et al
hCoV-19/Nigeria/NCDC-AFI-00104/2023	EPI_ISL_18110453	National Reference Laboratory	National Reference Laboratory, Nigeria Centre for Disease Control	Dr Ndodo Nnaemeka et al
hCoV-19/USA/IL-CDC-QDX45864154/2023	EPI_ISL_16835882	Quest Diagnostics Incorporated	Centers for Disease Control and Prevention Division of Viral Diseases, Pathogen Discovery	Dakota Howard et al
hCoV-19/Poland/wsselodz-123/2023	EPI_ISL_17193833	WSSE Laboratorium Mikrobiologii i Parazytologii	Wojewodzka Stacja Sanitarno-Epidemiologiczna w Lodzi, Oddzial Laboratoryjny Mikrobiologii i Parazytologii	Elian Terpo et al
hCoV-19/Nigeria/NCDC-NR-GL-006174/2022	EPI_ISL_15031414	IFAIN	National Reference Laboratory, Nigeria Centre for Disease Control	Dr Ndodo Nnaemeka et al
hCoV-19/DRC/INRB-RDC-1352/2022	EPI_ISL_15689158	Pathogen Genomics Lab, National Institute for Biomedical Research (INRB)	Pathogen Genomics Lab, National Institute for Biomedical Research (INRB)	Placide Mbala-Kingebeni et al A
hCoV-19/Cameroon/V-25469/2022	EPI_ISL_19243044	CENTRE PASTEUR DU CAMEROUN	CENTRE PASTEUR DU CAMEROUN	Njouom Richard et al
hCoV-19/Colombia/DC-INS-VG-25737/2022	EPI_ISL_16014710	HOSPITAL UNIVERSITARIO SANTA FE DE BOGOTA	Instituto Nacional de Salud- Direcci√≥n de Investigaci√≥n en Salud P√∫blica	Katherine Laiton-Donato et al
hCoV-19/Spain/MD-HULP-061729472/2022	EPI_ISL_16348878	Servicio Microbiolog√≠a Hospital La Paz	Servicio Microbiolog√≠a Hospital La Paz	Fernando L√°zaro et al
hCoV-19/DRC/INRB-RDC-1356/2022	EPI_ISL_15689157	Pathogen Genomics Lab, National Institute for Biomedical Research (INRB)	Pathogen Genomics Lab, National Institute for Biomedical Research (INRB)	Placide Mbala-Kingebeni et al A
hCoV-19/India/DL-ILBS-7501/2023	EPI_ISL_17483701	METROPOLIS HEALTHCARE LTD	ILBS/INSACOG	Ekta Gupta et al
hCoV-19/Mali/CICM-216/2022	EPI_ISL_17401212	CICM, Bamako	Malaria Research and Training Center	Antoine Dara et al
hCoV-19/Coted-Ivoire/IPCI-DVE-E750265/2023	EPI_ISL_16894718	Departement of Epidemic Viruses	Departement of Epidemic Viruses Institut Pasteur of Cote d'Ivoire Abidjan	Herv√© Alb√©ric Adje Kadjo et al
hCoV-19/England/PLYM-325E43FC/2022	EPI_ISL_15758470	Lighthouse Laboratory Plymouth	Wellcome Sanger Institute for the COVID-19 Genomics UK (COG-UK) Consortium	Lighthouse Laboratory Plymouth et al
hCoV-19/Pakistan/IDRL-AKU-KHI-581-S21/2023	EPI_ISL_16925126	Clinical Lab, Aga Khan University Hospital	Infectious Diseases Research Laboratory, Department of Pediatrics and Child Health	Samiah Kanwar et al
hCoV-19/Peru/LIM-INS-32494/2022	EPI_ISL_15944253	Laboratorio de Referencia Nacional de Virus Inmunoprevenibles. Centro Nacional de Salud Publica. Instituto Nacional de Salud Peru.	Laboratorio de Referencia Nacional de Virus Inmunoprevenibles. Centro Nacional de Salud Publica. Instituto Nacional de Salud Peru.	Carlos Padilla Rojas et al
hCoV-19/Italy/EMR-IZSLER-2022-414097-001-01/2022	EPI_ISL_16220175	Universit√† di Parma Laboratorio di Igiene e Sanit√† Pubblica	Istituto Zooprofilattico Sperimentale della Lombardia e dell'Emilia Romagna (IZSLER), Risk Analysis and Genomic Epidemiology Unit	Maria Eugenia Colucci et al
hCoV-19/Brazil/MG-FIOCRUZ-3934/2022	EPI_ISL_16765203	Fundacao Ezequiel Dias	Instituto Rene Rachou - Fiocruz Minas	On behalf of the Fiocruz COVID-19 Genomic Surveillance Network et al
hCoV-19/SouthKorea/KDCA164905/2022	EPI_ISL_15980422	Division of Emerging Infectious Diseases, Bureau of Infectious Diseases Diagnosis Control, Korea Disease Control and Prevention Agency	Division of Emerging Infectious Diseases, Bureau of Infectious Diseases Diagnosis Control, Korea Disease Control and Prevention Agency	Jeong-Ah Kim et al
hCoV-19/Sweden/M541048/2023	EPI_ISL_16811339	The Public Health Agency of Sweden	The Public Health Agency of Sweden	Emmi Andersson et al
hCoV-19/Indonesia/KI-FK-UNMUL-32232/2022	EPI_ISL_16580336	Dinas Kesehatan Provinsi Kalimantan Timur	Laboratorium Mikrobiologi FK Universitas Mulawarman. Samarinda East Kalimantan Indonesia	Yadi Yasir et al
hCoV-19/Netherlands/NB-PAMM-L17-0200/2022	EPI_ISL_16352332	Eurofins PAMM	Laboratory of Medical Microbiology and Pathology, PAMM	Andert Rosingh et al.
hCoV-19/Morocco/NIH-1252/2023	EPI_ISL_17667713	NIC at NIH	National Institute of Hygiene	Hassan Ihazmade et al
hCoV-19/Coted-Ivoire/IPCI-DVE-E749975/2022	EPI_ISL_16445310	Departement of Epidemic Viruses	Departement of Epidemic Viruses Institut Pasteur of CotedIvoire Abidjan	Herv√© Alb√©ric Adje Kadjo et al
hCoV-19/India/KA-BMCRI-1179/2023	EPI_ISL_16737168	SRL LABS	State Level VRDL,BMCRI,Bangalore	Shantala GB et al
hCoV-19/Canada/AB-ABPHL-92891/2023	EPI_ISL_17022500	Alberta Precision Labs (APL)	Alberta Precision Labs (APL)	Buss E et al
hCoV-19/Italy/CAM-TIGEM-IZSM-COLLI-45411/2023	EPI_ISL_17008829	Ospedale Santa Maria delle Grazie	TIGEM	Antonio Grimaldi Patrizia Annunziata Francesco Panariello Claudia TiberioTonya Fusco Michela Daniele Valentina Bouche Ilaria Cimmino Chiara Colantuono Lucio Di Filippo Anna Manfredi Marcello Salvi Antonio Limone Luigi Atripaldi Andrea Ballabio Davide Cacchiarelli et al
hCoV-19/France/ARA-HCL723000320001/2023	EPI_ISL_17232249	LABORATOIRE CERBALLIANCE PLT VILLON	CNR Virus des Infections Respiratoires, France SUD	Antonin Bal et al
hCoV-19/Morocco/INH_UM6P-1077/2023	EPI_ISL_19184429	Laboratoire International d'Analyses Biom√©dicales " LIAB "	Virology Department / INH	Hicham OUMZIL. H et al
hCoV-19/Mozambique/INS-PCS0031969/2023	EPI_ISL_17701098	Biotechnology and Genetics Laboratory - Instituto Nacional de Sa√∫de	Biotechnology and Genetics Laboratory - Instituto Nacional de Sa√∫de	Sofia Viegas et al
hCoV-19/Morocco/INH_UM6P-1125/2023	EPI_ISL_19184410	Laboratoire Le Claridge .	Virology Department / INH	Hicham OUMZIL. H et al
hCoV-19/Mozambique/INS-PCS0025721/2022	EPI_ISL_15808025	Biotechnology and Genetics Laboratory - Instituto Nacional de Sa√∫de	Biotechnology and Genetics Laboratory - Instituto Nacional de Sa√∫de	Sofia Viegas et al
hCoV-19/Turkey/HSGM-GS8099/2022	EPI_ISL_14996947	Ministry of Health Turkey	Ministry of Health Turkey, Public Health Directorate, National Virology Reference Laboratory	Fatma Bayrakdar et al B
hCoV-19/Brazil/RJ-NVBS24651GENOV829809166522/2022	EPI_ISL_15685084	DASA	DASA	Rodrigo Guarischi et al
hCoV-19/Egypt/CPHL-23526/2023	EPI_ISL_18115713	Central Public Health Laboratories, Ministry of Health and Population	Central Public Health Laboratories, Ministry of Health and Population	Wael H. Roshdy et al
hCoV-19/Guinea/CERFIG-37814/2022	EPI_ISL_15455535	Centre de recherche et de formation en infectiologie de Guin√©e	Centre de recherche et de formation en infectiologie de Guin√©e	Thibaut Armel Cherif GNIMADI et al
hCoV-19/Poland/041_wsselodz/2022	EPI_ISL_16536243	WSSE Laboratorium Mikrobiologii i Parazytologii	Wojewodzka Stacja Sanitarno-Epidemiologiczna w Lodzi, Oddzial Laboratoryjny Mikrobiologii i Parazytologii	Elian Terpo et al
hCoV-19/SouthAfrica/CERI-KRISP-K045858/2022	EPI_ISL_14493138	National Health Laboratory Services, IALCH	CERI, Centre for Epidemic Response and Innovation, Stellenbosch University and KRISP, KZN Research Innovation and Sequencing Platform, UKZN.	Nokukhanya Mdlalose et al
hCoV-19/Beijing/BJCDC-2009/2022	EPI_ISL_16634120	Beijing Center for Disease Control and Prevention	Beijing Center for Disease Control and Prevention	Yang Pan et al
hCoV-19/Uganda/UG1282/2022	EPI_ISL_13332769	MRC/UVRI & LSHTM Uganda Research Unit	MRC/UVRI & LSHTM Uganda Research Unit	My V.T. Phan et al
hCoV-19/USA/OH-CDC-LC0777616/2022	EPI_ISL_14052996	Laboratory Corporation of America	Centers for Disease Control and Prevention Division of Viral Diseases, Pathogen Discovery	Dakota Howard et al	OP062817.1
hCoV-19/USA/IL-CDC-LC0920066/2022	EPI_ISL_15638451	Laboratory Corporation of America	Centers for Disease Control and Prevention Division of Viral Diseases, Pathogen Discovery	Dakota Howard et al
hCoV-19/Ethiopia/EPHI-DU2504-08/2022	EPI_ISL_19147635	Ethiopian Public Health Institute, AHRI	Ethiopian Public Health Institute, AHRI	Hailu et al
hCoV-19/India/KA-18541_S264_AL_R1_001/2022	EPI_ISL_15309969	Aster Clinic , Bangalore	inStem_NCBS_Strand Life Sciences (Supported by IN COVID support, FZE LLC)	Dasaradhi Palakodeti et al
hCoV-19/Ethiopia/EPHI-3274-07/2022	EPI_ISL_19147647	Ethiopian Public Health Institute, AHRI	Ethiopian Public Health Institute, AHRI	Hailu et al
hCoV-19/Ethiopia/EPHI-3423-08/2022	EPI_ISL_19147664	Ethiopian Public Health Institute, AHRI	Ethiopian Public Health Institute, AHRI	Hailu et al
hCoV-19/India/MH-Pune-INSACOG_RF_WT-NCL-4723/2022	EPI_ISL_18819674	GENEPATH	NCL, Pune	Anu Raghunathan et al
hCoV-19/Indonesia/BA-Labkes-WGS-22-16483/2022	EPI_ISL_14687357	RSU Negara	Balai Labkes PAK Prov Jateng	Yekti Hediningsih et al
hCoV-19/Ukraine/70999/2022	EPI_ISL_14598927	Reference laboratory for diagnostics of HIV/AIDS, virological and especially dangerous pathogens	Reference laboratory for diagnostics of HIV/AIDS, virological and especially dangerous pathogens	Iryna Demchyshyna et al
hCoV-19/Japan/TKYmbc8906/2022	EPI_ISL_15345648	Tokyo Metropolitan Institute of Public Health	Tokyo Metropolitan Institute of Public Health	Akane Negishi et al
hCoV-19/Japan/PG-395841/2022	EPI_ISL_15894057	Chiba Prefectural Institute of Public Health	Division of Virology and Zoology, Chiba Prefectural Institute of Public Health	Yuki Fujinuma et al
hCoV-19/India/TG-CDFD-GH-26/2022	EPI_ISL_14196424	Gandhi Medical College	CDFD-INSACOG	Asmita Gupta et al
hCoV-19/Turkey/HSGM-AHSL5-17/2022	EPI_ISL_13892087	Ministry of Health Turkey, Adana Public Health Lab.	Ministry of Health Turkey	Fatma Bayrakdar et al B
hCoV-19/Jordan/MOH-CPHL008/2022	EPI_ISL_14980693	MOH-Jordan/CPHL/Molecular lab	MOH-Jordan/CPHL	Dr.Gazo et al
hCoV-19/Tianjin/TJCDC-1062/2022	EPI_ISL_16922487	Tianjin Centers for Disease Control and Prevention	Tianjin Centers for Disease Control and Prevention	Li Xiaoyan et al
hCoV-19/ElSalvador/923-23-LNSP/2022	EPI_ISL_19280541	Regi√≥n Metropolitana	Laboratorio Nacional de Salud Publica.	LaboratorioLaboratorio Nacional de Salud Publica de El Salvador - Instituto Nacional de Salud et al
hCoV-19/USA/NC-CDC-LC0855343/2022	EPI_ISL_14851869	Laboratory Corporation of America	Centers for Disease Control and Prevention Division of Viral Diseases, Pathogen Discovery	Dakota Howard et al	OP386965.1
hCoV-19/Thailand/CU-A221408/2022	EPI_ISL_16259255	King Chulalongkorn Memorial Hospital	Thai Red Cross Emerging Infectious Diseases Clinical Center and Faculty of Medicine, Chulalongkorn University	Opass Putcharoen et al
hCoV-19/Japan/PG-449066/2023	EPI_ISL_17045184	Toyama Institute of Health	Toyama Institute of Health	Noriko Inasaki et al
hCoV-19/Russia/MOS-CRIE-7765175892/2022	EPI_ISL_14423653	Molecular diagnostic laboratory of Federal Budget Institution of Science "Central Research Institute of Epidemiology" of The Federal Service on Customers' Rights Protection and Human Well-being Surveillance	Laboratory of Genomics Research of Central Research Institute of Epidemiology	Saenko V.V. et al
hCoV-19/Pakistan/9688737/2022	EPI_ISL_15316240	Provincial Public Health Reference Lab, Punjab AIDS Control Program, lahore	Provincial Public Health Reference Lab, Punjab AIDS Control Program, lahore	Hasnain Javed et al
hCoV-19/Kenya/SS10517/2022	EPI_ISL_15446984	Elizabeth Glaser Pediatric AIDS Foundation	KEMRI-Wellcome Trust Research Programme,Kilifi	Githinji G. et al
hCoV-19/Tianjin/TJCDC-1189/2022	EPI_ISL_16922672	Tianjin Centers for Disease Control and Prevention	Tianjin Centers for Disease Control and Prevention	Li Xiaoyan et al
hCoV-19/Tianjin/TJCDC-1190/2022	EPI_ISL_16922673	Tianjin Centers for Disease Control and Prevention	Tianjin Centers for Disease Control and Prevention	Li Xiaoyan et al
hCoV-19/Tianjin/TJCDC-1167/2022	EPI_ISL_16922645	Tianjin Centers for Disease Control and Prevention	Tianjin Centers for Disease Control and Prevention	Li Xiaoyan et al
hCoV-19/Tianjin/TJCDC-1154/2022	EPI_ISL_16922643	Tianjin Centers for Disease Control and Prevention	Tianjin Centers for Disease Control and Prevention	Li Xiaoyan et al
hCoV-19/Tianjin/TJCDC-1469/2022	EPI_ISL_16922910	Tianjin Centers for Disease Control and Prevention	Tianjin Centers for Disease Control and Prevention	Li Xiaoyan et al
hCoV-19/Tianjin/TJCDC-1502/2022	EPI_ISL_16922943	Tianjin Centers for Disease Control and Prevention	Tianjin Centers for Disease Control and Prevention	Li Xiaoyan et al
hCoV-19/Tianjin/TJCDC-1240/2022	EPI_ISL_16922718	Tianjin Centers for Disease Control and Prevention	Tianjin Centers for Disease Control and Prevention	Li Xiaoyan et al
hCoV-19/Tianjin/TJCDC-1275/2022	EPI_ISL_16922736	Tianjin Centers for Disease Control and Prevention	Tianjin Centers for Disease Control and Prevention	Li Xiaoyan et al
hCoV-19/Tianjin/TJCDC-1363/2022	EPI_ISL_16922810	Tianjin Centers for Disease Control and Prevention	Tianjin Centers for Disease Control and Prevention	Li Xiaoyan et al
hCoV-19/Brazil/SP-NVBS24403GENOV829776464508/2022	EPI_ISL_15685170	DASA	DASA	Rodrigo Guarischi et al
hCoV-19/Brazil/SP-IB_CEVC_2201123/2022	EPI_ISL_13994755	INSTITUTO BUTANTAN	Instituto Butantan	Dimas Tadeu Covas et al
hCoV-19/USA/CA-CDPH-500075550/2022	EPI_ISL_15123924	Tidewater Physicians Multispecialty Group Regional Laboratory	California Department of Public Health	Emily A. Smith et al.
hCoV-19/Shandong/WCDC-169/2022	EPI_ISL_18070501	Weihai Center for Disease Control and Prevention	Weihai Center for Disease Control and Prevention	Xiang Li et al
hCoV-19/Shandong/WCDC-168/2022	EPI_ISL_18070500	Weihai Center for Disease Control and Prevention	Weihai Center for Disease Control and Prevention	Xiang Li et al
hCoV-19/USA/CA-CDPH-7000019170/2022	EPI_ISL_17227753	Color Health Inc.	California Department of Public Health	Emily A. Smith et al.
hCoV-19/Japan/PG-369524/2022	EPI_ISL_15382673	Niigata Prefectural Institute of Public Health and Environmental Sciences	Niigata Prefectural Institute of Public Health and Environmental Sciences	Takanori Hayashi et al
hCoV-19/Tianjin/TJCDC-1389/2022	EPI_ISL_16922559	Tianjin Centers for Disease Control and Prevention	Tianjin Centers for Disease Control and Prevention	Li Xiaoyan et al
hCoV-19/Japan/PG-450282/2023	EPI_ISL_17001068	Pathogen Genomics Center, National Institute of Infectious Diseases	Pathogen Genomics Center, National Institute of Infectious Diseases	Tsuyoshi Sekizuka et al A
hCoV-19/Russia/SPE-RII-5645S/2022	EPI_ISL_16275266	WHO National Influenza Centre Russian Federation	WHO National Influenza Centre Russian Federation	Andrey Komissarov et al
hCoV-19/CzechRepublic/NRL_s6425/2022	EPI_ISL_15788530	EUC Inc.	National Institute of Public Health	Helena Jirincova et al
hCoV-19/USA/CA-CDPH-500086422/2022	EPI_ISL_17055934	Tidewater Physicians Multispecialty Group Regional Laboratory	California Department of Public Health	Emily A. Smith et al.
hCoV-19/Japan/PG-463723/2023	EPI_ISL_17273554	Pathogen Genomics Center, National Institute of Infectious Diseases	Pathogen Genomics Center, National Institute of Infectious Diseases	Tsuyoshi Sekizuka et al A
hCoV-19/USA/IL-CDC-LC0912289/2022	EPI_ISL_15481428	Laboratory Corporation of America	Centers for Disease Control and Prevention Division of Viral Diseases, Pathogen Discovery	Dakota Howard et al
hCoV-19/Bangladesh/IEDCR-OIS24001/2022	EPI_ISL_16713882	Institute of Epidemiology, Disease Control and Research	Institute of Epidemiology, Disease Control and Research	Manjur Hossain Khan et al
hCoV-19/Tianjin/TJCDC-1516/2022	EPI_ISL_16922952	Tianjin Centers for Disease Control and Prevention	Tianjin Centers for Disease Control and Prevention	Li Xiaoyan et al
hCoV-19/Zhejiang/ZJCDC-091/2022	EPI_ISL_17488419	Zhejiang Provincial Center for Disease Control and Prevention	Zhejiang Provincial Center for Disease Control and Prevention	Zhou et al
hCoV-19/Sichuan/GACDC-23003/2023	EPI_ISL_16596493	Guang'an Center of Disease Control and Prevention	Sichuan Center of Disease Control and Prevention	Liu Yin et al
hCoV-19/Jiangsu/NJCDC-261/2023	EPI_ISL_17637381	Institute for the Prevention and Control of Acute Infectious Diseases	Institute for the Prevention and Control of Acute Infectious Diseases	Fei Deng et al
hCoV-19/Guangdong/GPIPH-XG_SZ_22633/2022	EPI_ISL_18926077	Guangdong Provincial Institution of Public Health, Guangdong Provinical Center for Disease Control and Prevention	Guangdong Provinical Center for Disease Control and Prevention	Zhonghua Zheng et al
hCoV-19/Hubei/HCDC-ES16/2022	EPI_ISL_16616815	Enshi State Center for Disease Control and Prevention	Hubei Provincial Center for Disease Control and Prevention	Xiaofeng Wu et al
hCoV-19/Beijing/BJCDC-2601/2022	EPI_ISL_16642081	Beijing Center for Disease Control and Prevention	Beijing Center for Disease Control and Prevention	Fu Li et al
hCoV-19/Zhejiang/ZJCDC-264/2023	EPI_ISL_17488239	Zhejiang Provincial Center for Disease Control and Prevention	Zhejiang Provincial Center for Disease Control and Prevention	Zhou et al
hCoV-19/Guangdong/GDCDC_MM_0031/2023	EPI_ISL_17584463	Institute of Pathogenic Microbiology, Guangdong Provincial Center for Disease Control and Prevention	Institute of Pathogenic Microbiology, Guangdong Provincial Center for Disease Control and Prevention	Chang Zhang et al
hCoV-19/Jiangsu/NTCDC-069/2023	EPI_ISL_17262864	Nantong CDC Lab	Jiangsu Provincial Center for Disease Control and Prevention	Fan Huan et al
hCoV-19/Shanghai/SCDC-XG04-2289/2023	EPI_ISL_17511869	Microbe lab, Shanghai Municipal Center for Disease Control & Prevention	Microbe lab, Shanghai Municipal Center for Disease Control & Prevention	Zhang et al B
hCoV-19/Shandong/SDCDC-0272/2022	EPI_ISL_16604643	Zibo Municipal Center for Disease Control and Prevention	Shandong Provincial Center for Disease Control and Prevention	Yan Li et al
hCoV-19/Zhejiang/ZJCDC-729/2023	EPI_ISL_17495376	Zhejiang Provincial Center for Disease Control and Prevention	Zhejiang Provincial Center for Disease Control and Prevention	Zhou et al
hCoV-19/Gansu/GSCDC-138/2023	EPI_ISL_16702211	Gansu Provincial Center for Disease Control and Prevention	Gansu Provincial Centre for Disease Control and Prevention	Baodi Li et al
hCoV-19/Sichuan/SCDC-0071/2022	EPI_ISL_17492851	Sichuan Provincial Center for Disease Control and Prevention	Sichuan Provincial Center for Disease Control and Prevention	Tao Zhang et al
hCoV-19/Xinjiang/IVDC-1034/2022	EPI_ISL_16636017	Xinjiang Center for Disease Control and Prevention	China Center for Disease Control and Prevention, National Institute for Viral Disease Control and Prevention	Xin Ma et al
hCoV-19/Zhejiang/IVDC-650/2022	EPI_ISL_16635354	Zhejiang Center for Disease Control and Prevention	China Center for Disease Control and Prevention, National Institute for Viral Disease Control and Prevention	Jun Li et al
hCoV-19/Jiangxi/JXNCDC-075/2023	EPI_ISL_17495349	Jiangxi Province Center for Disease Control and Prevention	Jiangxi Province Center for Disease Control and Prevention	Wu et al
hCoV-19/Zhejiang/ZJCDC-020/2023	EPI_ISL_17493593	Zhejiang Center for Disease Control and Prevention	Zhejiang Center for Disease Control and Prevention	Sun et al
hCoV-19/Zhejiang/ZJCDC-617/2023	EPI_ISL_17487885	Zhejiang Provincial Center for Disease Control and Prevention	Zhejiang Provincial Center for Disease Control and Prevention	Zhou et al
hCoV-19/Tianjin/TJCDC-022313/2023	EPI_ISL_17495265	Tiianjin centers for disease control and prevention	Tiianjin centers for disease control and prevention	Zou et al
hCoV-19/Beijing/BJCDC-1767/2022	EPI_ISL_16614689	Beijing Center for Disease Control and Prevention	Beijing Center for Disease Control and Prevention	Fu Li et al
hCoV-19/CostaRica/INC-6124-763901/2022	EPI_ISL_14489625	AREA DE SALUD TALAMANCA	Inciensa, Instituto de Investigaci√≥n y Ense√±anza en Nutrici√≥n y Salud	Francisco Duarte et al
hCoV-19/France/ARA-HCL722003518501/2022	EPI_ISL_14170741	CH AUBENAS ARDECHE MERIDIONALE	Maladies infectieuses, Hospices Civils de Lyon	Antonin Bal et al
hCoV-19/Vietnam/HN_108_330/2022	EPI_ISL_14976213	108 Military Central Hospital, Vietnamese-German Center for Medical Research (VG-CARE)	Vietnamese-German Center for Medical Research, VG-CARE	Truong Nhat My et al
hCoV-19/Spain/CL-34266/2022	EPI_ISL_14744749	Hospital Cl√≠nico Universitario de Valladolid (HCUV)	Hospital Cl√≠nico Universitario de Valladolid (HCUV)	Antonio Ordu√±a-Domingo et al
hCoV-19/Sweden/hpi-p17336/2022	EPI_ISL_16392571	University Medical Center Hamburg Eppendorf	Heinrich Pette Institute, Leibniz Institute for Experimental Virology	Alexis Robitaille et al
hCoV-19/Mexico/QUE_IBT_IMSS_10879/2023	EPI_ISL_16877085	Laboratorio Central de Epidemiolog√≠a (LCE)	Instituto de Biotecnolog√≠a de la UNAM	Julio El√≠as Alvarado-Yaah et al
hCoV-19/Indonesia/JK-GSILab-1076929/2022	EPI_ISL_13575908	LABORATORIUM RS PELNI	Genomik Solidaritas Indonesia Laboratorium	Himawan Masyhuri et al
hCoV-19/India/TN-CDFD-J7-772/2022	EPI_ISL_14027101	Directorate of Public Health and Preventive Medicine	CDFD-INSACOG	Asmita Gupta et al
hCoV-19/India/TN-CDFD-J7-822/2022	EPI_ISL_14027086	Directorate of Public Health and Preventive Medicine	CDFD-INSACOG	Asmita Gupta et al
hCoV-19/India/TN-CDFD-J7-754/2022	EPI_ISL_14018405	Directorate of Public Health and Preventive Medicine	CDFD-INSACOG	Asmita Gupta et al
hCoV-19/SriLanka/aicbu5845/2022	EPI_ISL_14508308	Allergy, Immunology and Cell Biology Unit (AICBU)	Allergy, Immunology and Cell Biology Unit (AICBU)	Chandima Jeewandara et al
hCoV-19/Egypt/CPHL-EGY24260/2022	EPI_ISL_18138686	CPHL,MOH,EGYPT	CPHL,MOH,EGYPT	Wael H. Roshdy et al
hCoV-19/Iran/NIC-22sh-32/2022	EPI_ISL_15295491	Shiraz University of Medical Sciences	National Influenza Center	A Nejati et al
hCoV-19/India/TN-CDFD-J7-1074/2022	EPI_ISL_14358333	Directorate of Public Health and Preventive Medicine	CDFD-INSACOG	Asmita Gupta et al
hCoV-19/Morocco/IPM20419023/2022	EPI_ISL_13526803	Institut Pasteur du Maroc, Medical Virology and BSL3 Laboratory	Institut Pasteur du Maroc, Centre de S√©quen√ßage G√©nomique	EL Hamouchi Adil et al
hCoV-19/Myanmar/22M015/2022	EPI_ISL_17815402	Niigata University (IDRC)	Niigata University (IDRC)	Teruhime Otoguro et al
hCoV-19/Indonesia/JT-NIHRD-PME_22_004409/2022	EPI_ISL_13351623	Labkesda Kabupaten Batang	National Institute of Health Research and Development	Nur Ika Hariastuti et al
hCoV-19/Indonesia/JI-ITD-58633NT/2022	EPI_ISL_15375342	National Hospital	Institute of Tropical Disease, Universitas Airlangga	Rima R Prasetya et al
hCoV-19/CotedIvoire/IPCI-DVE-COV836211/2022	EPI_ISL_15813181	Departement of Epidemic Viruses	Departement of Epidemic Viruses Institut Pasteur of CotedIvoire Abidjan	Herv√© Alb√©ric Adje Kadjo et al
hCoV-19/Mexico/CMX-INMEGEN-85-316/2022	EPI_ISL_14160718	Instituto Nacional de Medicina Genomica	Instituto Nacional de Medicina Genomica	Cedro-Tanda A et al
hCoV-19/Egypt/CPHL-EGY24099/2022	EPI_ISL_18138884	CPHL,MOH,EGYPT	CPHL,MOH,EGYPT	Wael H. Roshdy et al
hCoV-19/Vietnam/BMH-518767/2022	EPI_ISL_16073559	Thanh hoa General Hospital	Bachmai Hospital	Phuong Truong et al
hCoV-19/Iraq/BG-USAFSAM-S20124/2022	EPI_ISL_15889750	US Air Force School of Aerospace Medicine	US Air Force School of Aerospace Medicine	Anthony Fries et al
hCoV-19/Jordan/KHCC_R1S10/2022	EPI_ISL_19135451	King Hussein Cancer Center Molecular Diagnostics Immunogenetics Lab Amman, Jordan	King Hussein Cancer Center Molecular Diagnostics Immunogenetics Lab Amman, Jordan	Dr. Osama Alsmadi et al
hCoV-19/Uzbekistan/47_1808-CAT/2022	EPI_ISL_15941918	SI"Zangiota No.1 and 2 special hospital for the treatment of patients with coronovirus infection"	Center for Advanced Technologies	Dalimova D.A. et al
hCoV-19/Uzbekistan/13_1614-CAT/2022	EPI_ISL_15941890	SI"Zangiota No.1 and 2 special hospital for the treatment of patients with coronovirus infection"	Center for Advanced Technologies	Dalimova D.A. et al
hCoV-19/India/KA-19365_S159_R1_001/2022	EPI_ISL_15504951	Brahmagiri, Udupi, Karnataka 576101, India	inStem_NCBS_Strand Life Sciences (Supported by IN COVID support, FZE LLC)	Dasaradhi Palakodeti et al
hCoV-19/Egypt/CPHL-EGY24148/2023	EPI_ISL_18138582	CPHL,MOH,EGYPT	CPHL,MOH,EGYPT	Wael H. Roshdy et al
hCoV-19/Syria/Northwest-00378/2022	EPI_ISL_14987036	EWARN's Lab	Ministry of Health Turkey	Yasir Elferruh et al
hCoV-19/Turkey/HSGM-AHSL17-44/2022	EPI_ISL_15382240	Ministry of Health Turkey, Adana Public Health Lab.	Ministry of Health Turkey, Public Health Directorate, National Virology Reference Laboratory	Fatma Bayrakdar et al B
hCoV-19/Pakistan/NIH-B95-S9/2022	EPI_ISL_15111975	Department of Virology	Department of Virology	Massab Umair et al
hCoV-19/USA/WI-CDC-QDX44485847/2022	EPI_ISL_16317753	Quest Diagnostics Incorporated	Centers for Disease Control and Prevention Division of Viral Diseases, Pathogen Discovery	Dakota Howard et al
hCoV-19/Beijing/BJCDC-1723/2022	EPI_ISL_16614659	Beijing Center for Disease Control and Prevention	Beijing Center for Disease Control and Prevention	Yang Pan et al
hCoV-19/Morocco/IPM20428477/2022	EPI_ISL_15251948	Institut Pasteur du Maroc, Medical Virology and BSL3 Laboratory	Institut Pasteur du Maroc, Centre de S√©quen√ßage G√©nomique	EL Hamouchi Adil et al
hCoV-19/Algeria/34345/2022	EPI_ISL_15349607	NIC, Viral Respiratory Unit	NIC, Viral Respiratory Unit	Baya Hedjal et al
hCoV-19/Indonesia/JK-NIHRD-WGS-22-27964/2022	EPI_ISL_15465028	RSDC Wisma Atlet Kemayoran	National Institute of Health Research and Development	Hana Apsari Pawestri et al
hCoV-19/Pakistan/IDRL-AKU-KHI-63151-S9/2022	EPI_ISL_13422885	"Clinical Lab, Aga Khan University Hospital"	"Infectious Diseases Research Laboratory, Department of Pediatrics and Child Health"	"Waqasuddin Khan et al
hCoV-19/Cambodia/939532/2022	EPI_ISL_14780355	Virology Unit, Institut Pasteur du Cambodge	Virology Unit, Institut Pasteur du Cambodge	Leakhena Pum et al
hCoV-19/Pakistan/NIH-B73-S13/2022	EPI_ISL_14290566	COVID-19 PCR Laboratory, Provincial Headquarter Hospital, Gilgit-Baltistan, Pakistan	Department of Virology, National Institute of Health, Islamabad, Pakistan	Massab Umair et al
hCoV-19/Beijing/BJCDC-1951/2022	EPI_ISL_16634060	Beijing Center for Disease Control and Prevention	Beijing Center for Disease Control and Prevention	Zhaomin Feng et al
hCoV-19/Beijing/BJCDC-1947/2022	EPI_ISL_16633968	Beijing Center for Disease Control and Prevention	Beijing Center for Disease Control and Prevention	Shujuan Cui et al
hCoV-19/Indonesia/JK-NIHRD-WGS_22_12736/2022	EPI_ISL_14303592	RSCM	National Institute of Health Research and Development	Fajar Nur Sulistiyohadi et al
hCoV-19/Philippines/PH-VUI-124712/2022	EPI_ISL_15812304	Davao Doctors Hospital	Philippine Genome Center Mindanao	Joel Hassan G. Tolentino et al
hCoV-19/Philippines/PGCV_0028_2026/2022	EPI_ISL_15627278	Western Visayas Medical Center Sub National Laboratory	PHILIPPINE GENOME CENTER VISAYAS	Dr. Cynthia P. Saloma et al
hCoV-19/Philippines/PGCV_0029_2550/2022	EPI_ISL_15627754	Uswag Iloilo City Molecular Laboratory	PHILIPPINE GENOME CENTER VISAYAS	Dr. Cynthia P. Saloma et al
hCoV-19/Iraq/33/2022	EPI_ISL_15085310	Duhok Central public health laboratory	Duhok Central public health laboratory	Jivan Q. Ahmed et al
hCoV-19/SolomonIslands/SOL313/2022	EPI_ISL_16049699	National Referral Hospital Molecular Laboratory	Microbiological Diagnostic Unit - Public Health Laboratory (MDU-PHL)	Jilini et al
hCoV-19/Guadeloupe/IPP49714/2022	EPI_ISL_15220653	Outre Mer	National Reference Center for Viruses of Respiratory Infections, Institut Pasteur, Paris	Marion Barbet et al
hCoV-19/England/PHEC-YYGMCJG/2022	EPI_ISL_14300363	Respiratory Virus Unit, Microbiology Services Colindale, Public Health England	COVID-19 Genomics UK (COG-UK) Consortium	PHE Covid Sequencing Team et al
hCoV-19/USA/TX-CDC-QDX40871238/2022	EPI_ISL_14945736	Quest Diagnostics Incorporated	Centers for Disease Control and Prevention Division of Viral Diseases, Pathogen Discovery	Dakota Howard et al	OP430187.1
hCoV-19/Egypt/CPHL-EGY23708/2022	EPI_ISL_18139039	CPHL,MOH,EGYPT	CPHL,MOH,EGYPT	Wael H. Roshdy et al
hCoV-19/Beijing/BJCDC-1791/2022	EPI_ISL_16614706	Beijing Center for Disease Control and Prevention	Beijing Center for Disease Control and Prevention	Shujuan Cui et al
hCoV-19/Philippines/PH-RITM-1648/2022	EPI_ISL_13512045	Provincial DOH Office - Oriental Mindoro	Research Institute for Tropical Medicine	Francisco Gerardo M. Polotan et al
hCoV-19/Tianjin/TJCDC-1505/2022	EPI_ISL_16922947	Tianjin Centers for Disease Control and Prevention	Tianjin Centers for Disease Control and Prevention	Li Xiaoyan et al
hCoV-19/Shandong/SDCDC-0165/2022	EPI_ISL_16604572	Jinan Municipal Center for Disease Control and Prevention	Shandong Provincial Center for Disease Control and Prevention	Yan Li et al
hCoV-19/Shandong/SDCDC-1801/2022	EPI_ISL_16604357	Jinan Municipal Center for Disease Control and Prevention	Shandong Provincial Center for Disease Control and Prevention	Yan Li et al
hCoV-19/Shandong/SDCDC-1822/2022	EPI_ISL_16604378	Jinan Municipal Center for Disease Control and Prevention	Shandong Provincial Center for Disease Control and Prevention	Yan Li et al
hCoV-19/Pakistan/NIH-B62-S7/2022	EPI_ISL_13618374	Department of Virology, National Institute of Health, Islamabad, Pakistan	Department of Virology, National Institute of Health, Islamabad, Pakistan	Massab Umair et al
hCoV-19/Indonesia/BB-GS-NIHRD-GSILab-1113432/2022	EPI_ISL_14813966	BLKPKAK Kepulauan Bangka Belitung (Labkes Provinsi)	Genomik Solidaritas Indonesia Laboratorium	Aisyi Sakina Rifani et al
hCoV-19/Pakistan/IDRL-AKU-KHI-74624-S7/2022	EPI_ISL_14824197	"Clinical Lab, Aga Khan University Hospital"	"Infectious Diseases Research Laboratory, Department of Pediatrics and Child Health"	"Waqasuddin Khan et al
hCoV-19/USA/OH-CDC-LC0875049/2022	EPI_ISL_15042340	Laboratory Corporation of America	Centers for Disease Control and Prevention Division of Viral Diseases, Pathogen Discovery	Dakota Howard et al	OP463239.1
hCoV-19/Bangladesh/IEDCR-1801086/2022	EPI_ISL_14869975	Institute of Epidemiology, Disease Control and Research (IEDCR)	Institute of Epidemiology, Disease Control and Research (IEDCR)	Manjur Hossain Khan et al
hCoV-19/Indonesia/KS-GS-PAMKI-GSILab-1130150/2022	EPI_ISL_15801423	RSUD ULIN BANJARMASIN	Genomik Solidaritas Indonesia Laboratorium	Silma Aufia Naila Husna et al
hCoV-19/India/KA-SLS-SEQ-42030/2022	EPI_ISL_14992947	Strand Life Sciences [supported by IN COVID Support FZE LLC (Blockchain For Impact)]	Strand Life Sciences [supported by IN COVID Support FZE LLC (Blockchain For Impact)]	Harsha Pulleri Kandi et al
hCoV-19/Pakistan/NIH-B110-S6/2022	EPI_ISL_15492072	Department of Virology, National Institute of Health, Islamabad, Pakistan	Department of Virology, National Institute of Health, Islamabad, Pakistan	Massab Umair et al
hCoV-19/Beijing/BJCDC-2076/2022	EPI_ISL_16634169	Beijing Center for Disease Control and Prevention	Beijing Center for Disease Control and Prevention	Shujuan Cui et al
hCoV-19/Beijing/BJCDC-2038/2022	EPI_ISL_16634151	Beijing Center for Disease Control and Prevention	Beijing Center for Disease Control and Prevention	Fu Li et al
hCoV-19/Tianjin/TJCDC-1231/2022	EPI_ISL_16922531	Tianjin Centers for Disease Control and Prevention	Tianjin Centers for Disease Control and Prevention	Li Xiaoyan et al
hCoV-19/Cambodia/252629/2022	EPI_ISL_14988563	National Institute of Public Health	National Institute of Public Health	Chhorvann CHHEA et al
hCoV-19/Iran/BL251/2022	EPI_ISL_18050442	COVID-19 National Reference Laboratory, Pasteur Institute of Iran	COVID-19 National Reference Laboratory, Pasteur Institute of Iran	Mahsa Tavakoli et al
hCoV-19/Turkey/HSGM-GS8968/2022	EPI_ISL_15728037	Ministry of Health Turkey	Ministry of Health Turkey, Public Health Directorate, National Virology Reference Laboratory	Fatma Bayrakdar et al B
hCoV-19/Netherlands/NH-RIVM-120697/2022	EPI_ISL_16202640	National Institute for Public Health and the Environment (RIVM)	National Institute for Public Health and the Environment (RIVM)	Adam Meijer et al
hCoV-19/Japan/TKYnat11130/2022	EPI_ISL_15853064	Tokyo Metropolitan Institute of Public Health	Tokyo Metropolitan Institute of Public Health	Akane Negishi et al
hCoV-19/Beijing/BJCDC-2524/2022	EPI_ISL_16642017	Beijing Center for Disease Control and Prevention	Beijing Center for Disease Control and Prevention	Yang Pan et al
hCoV-19/Iran/EF0618/2023	EPI_ISL_18443013	Medical Genetics Laboratory, Shahid Sadoughi University of Medical Science	COVID-19 National Reference Laboratory, Pasteur Institute of Iran	Zahra Ahmadi et al
hCoV-19/Japan/PG-384233/2022	EPI_ISL_15642330	Fukuoka Institute of Health and Environmental Sciences	Fukuoka Institute of Health and Environmental Sciences	Yoshiki Etoh et al
hCoV-19/Shaanxi/SXCDC-X006/2022	EPI_ISL_16709468	Xi'an Center for Disease Control and Prevention	Shaanxi Provincial Center for Disease Control and Prevention	Yao Meng et al
hCoV-19/Beijing/BJCDC-2338/2022	EPI_ISL_16641870	Beijing Center for Disease Control and Prevention	Beijing Center for Disease Control and Prevention	Fu Li et al
hCoV-19/Beijing/BJCDC-2270/2022	EPI_ISL_16634310	Beijing Center for Disease Control and Prevention	Beijing Center for Disease Control and Prevention	Shujuan Cui et al
hCoV-19/Beijing/BJCDC-2496/2022	EPI_ISL_16642009	Beijing Center for Disease Control and Prevention	Beijing Center for Disease Control and Prevention	Fu Li et al
hCoV-19/Tianjin/TJCDC-1566/2022	EPI_ISL_16922999	Tianjin Centers for Disease Control and Prevention	Tianjin Centers for Disease Control and Prevention	Li Xiaoyan et al
hCoV-19/Fujian/FCDC-SM0230/2023	EPI_ISL_17488525	Fujian Provincial Center for Disease Control and Prevention	Fujian Provincial Center for Disease Control and Prevention	Lin et al
hCoV-19/Anhui/HBCDC-2/2023	EPI_ISL_16723165	Huaibei Center for Disease Control and Prevention	Huaibei Center for Disease Control and Prevention	Lu Chen et al
hCoV-19/Russia/NVS-RII-MH79405S/2022	EPI_ISL_15069600	SKR Test	WHO National Influenza Centre Russian Federation	Andrey Komissarov et al
hCoV-19/Indonesia/SB-GS-NIHRD-GSILab-1113468/2022	EPI_ISL_14813986	Dinkes Provinsi Sumatera Barat (RSUP dr M Djamil)	Genomik Solidaritas Indonesia Laboratorium	Aisyi Sakina Rifani et al
hCoV-19/India/TN-CDFD-A-467/2022	EPI_ISL_14726739	Directorate of Public Health and Preventive Medicine	CDFD-INSACOG	Asmita Gupta et al
hCoV-19/Russia/ORE-RII-MH88266S/2022	EPI_ISL_15508769	Buzuluk Emergency Hospital	WHO National Influenza Centre Russian Federation	Andrey Komissarov et al
hCoV-19/Egypt/CPHL-EGY22617/2022	EPI_ISL_15670135	CPHL,MOH,EGYPT	CPHL	Wael H. Roshdy et al
hCoV-19/Russia/MAG-RII-MH80507S/2022	EPI_ISL_15105112	Magadan Regional Dispensary of Phthisiology and Infectious Diseases	WHO National Influenza Centre Russian Federation	Andrey Komissarov et al
hCoV-19/Vietnam/NHTD-OUCRU3426/2022	EPI_ISL_15579301	National Hospital for Tropical Diseases	Oxford University Clinical Research Unit, Hanoi, Vietnam	Pham Ngoc Thach et al
hCoV-19/Egypt/CPHL-EGY22640/2022	EPI_ISL_16299752	CPHL,MOH,EGYPT	CPHL	Wael H. Roshdy et al
hCoV-19/Russia/MOW-PMVL-DZ-19693365516/2022	EPI_ISL_15863138	N.F. Gamaleya National Research Center for Epidemiology and Microbiology of the Ministry of Health of the Russian Federation / Moscow Healthcare Department	N.F. Gamaleya National Research Center for Epidemiology and Microbiology of the Ministry of Health of the Russian Federation / Moscow Healthcare Department	Vladimir A. Gushchin et al
hCoV-19/Beijing/BJCDC-1857/2022	EPI_ISL_16614764	Beijing Center for Disease Control and Prevention	Beijing Center for Disease Control and Prevention	Fu Li et al
hCoV-19/Qatar/QA.QU_18.59.G9/2022	EPI_ISL_16076974	Ministry of Public Health / Hamad Medical Corporation	Biomedical Research Center (BRC), Qatar University / Qatar Genome Project (QGP)	BRC: Heba A. Al-Khatib et al
hCoV-19/Zhejiang/ZJCDC-704/2023	EPI_ISL_17494723	Zhejiang Provincial Center for Disease Control and Prevention	Zhejiang Provincial Center for Disease Control and Prevention	Zhou et al
hCoV-19/Beijing/BJCDC-2405/2022	EPI_ISL_16641957	Beijing Center for Disease Control and Prevention	Beijing Center for Disease Control and Prevention	Shujuan Cui et al
hCoV-19/Beijing/BJCDC-2223/2022	EPI_ISL_16634271	Beijing Center for Disease Control and Prevention	Beijing Center for Disease Control and Prevention	Yang Pan et al
hCoV-19/Zhejiang/ZJCDC-126/2022	EPI_ISL_17488384	Zhejiang Provincial Center for Disease Control and Prevention	Zhejiang Provincial Center for Disease Control and Prevention	Zhou et al
hCoV-19/Guangxi/GCDC-GL-011106/2022	EPI_ISL_17088799	Guilin Center for Disease Control and Prevention	Guangxi Zhuang Autonomous Region Center for Disease Control and Prevention	Lili Jiang et al
hCoV-19/Henan/NYCDC-060/2023	EPI_ISL_17186818	Nanyang Second People's Hospital	Nanyang Center for Disease Control and Prevention	ShiRui et al
hCoV-19/Hubei/HCDC-WH0359/2022	EPI_ISL_17487250	Hubei Provincial Center for Disease Control and Prevention	Hubei Provincial Center for Disease Control and Prevention	Yongzhong Jiang et al
hCoV-19/Shanghai/SCDC-2480/2023	EPI_ISL_17536931	Microbe lab, Shanghai Municipal Center for Disease Control and Prevention	Microbe lab, Shanghai Municipal Center for Disease Control and Prevention	Zhang et al B
hCoV-19/Zhejiang/ZJCDC-263/2023	EPI_ISL_17488240	Zhejiang Provincial Center for Disease Control and Prevention	Zhejiang Provincial Center for Disease Control and Prevention	Zhou et al
hCoV-19/Xinjiang/IVDC-1151/2022	EPI_ISL_16636122	Xinjiang Center for Disease Control and Prevention	China Center for Disease Control and Prevention, National Institute for Viral Disease Control and Prevention	Xin Ma et al
hCoV-19/Tianjin/TJCDC-20230221-24/2023	EPI_ISL_17027423	Tianjin Centers for Disease Control and Prevention	Tianjin Centers for Disease Control and Prevention	Xiaoyan Li et al
hCoV-19/Gansu/GSCDC-401/2022	EPI_ISL_17150647	Gansu Provincial Centre for Disease Control and Prevention	Gansu Provincial Centre for Disease Control and Prevention	Baodi Li et al
hCoV-19/Gansu/QYCDC-098/2023	EPI_ISL_17495222	Qingyang Center for Disease Control and Prevention	Qingyang Center for Disease Control and Prevention	Zhu et al
hCoV-19/Gansu/GSCDC-350/2023	EPI_ISL_17150596	Gansu Provincial Centre for Disease Control and Prevention	Gansu Provincial Centre for Disease Control and Prevention	Baodi Li et al
hCoV-19/Guangdong/GPIPH-XG_DG_23080/2022	EPI_ISL_18926005	Guangdong Provincial Institution of Public Health, Guangdong Provinical Center for Disease Control and Prevention	Guangdong Provinical Center for Disease Control and Prevention	Zhonghua Zheng et al
hCoV-19/Henan/XCDC-037/2023	EPI_ISL_16611242	Xinxiang Center for Disease Control and Prevention	Xinxiang Center for Disease Control and Prevention	Yu Guo et al
hCoV-19/Zhejiang/ZJCDC-522/2023	EPI_ISL_17487980	Zhejiang Provincial Center for Disease Control and Prevention	Zhejiang Provincial Center for Disease Control and Prevention	Zhou et al
hCoV-19/Shanxi/TYCDC-034/2023	EPI_ISL_17493653	Taiyuan Center for Disease Control and Prevention	Taiyuan Center for Disease Control and Prevention	Wang et al
hCoV-19/Shannxi/SXCDC-0142/2023	EPI_ISL_17492750	Shaanxi Provincial Center for Disease Control and Prevention	Shaanxi Provincial Center for Disease Control and Prevention	Meng Yao et al
hCoV-19/Zhejiang/ZJCDC-426/2023	EPI_ISL_17488072	Zhejiang Provincial Center for Disease Control and Prevention	Zhejiang Provincial Center for Disease Control and Prevention	Zhou et al
hCoV-19/Beijing/BJCDC-0596/2023	EPI_ISL_17620418	Institute for Infectious Disease and Endemic Disease Control, Beijing Center for Disease Control and Prevention	Institute for Infectious Disease and Endemic Disease Control, Beijing Center for Disease Control and Prevention	Pan et al
hCoV-19/Hebei/HCDC-0218/2023	EPI_ISL_17490555	Hebei Provincial Center for Disease Control and Prevention	Hebei Provincial Center for Disease Control and Prevention	Li et al
hCoV-19/Sichuan/SCDCP-4306/2022	EPI_ISL_16306985	Sichuan Center of Disease Control and Prevention	Sichuan Center of Disease Control and Prevention	Xiaozhen Ma et al
hCoV-19/Shanxi/SXCDC-0244/2023	EPI_ISL_16911680	Shanxi Provincial Center for Disease Control and Prevention	Shanxi Provincial Center for Disease Control and Prevention	Junyu Zhao et al
hCoV-19/Fujian/FCDC-60/2023	EPI_ISL_16713375	Fujian Provincial Center for Disease Control and Prevention	Fujian Provincial Center for Disease Control and Prevention	Lin Qi et al
hCoV-19/Tibet/XZCDC_0159/2023	EPI_ISL_18672214	Inspection and verification office, Center for Disease Control and Prevention of Tibet Autonomous Region	Inspection and verification office, Center for Disease Control and Prevention of Tibet Autonomous Region	Hong et al
hCoV-19/Sichuan/SCDCP-4570/2022	EPI_ISL_16283876	Sichuan Center of Disease Control and Prevention	Sichuan Center of Disease Control and Prevention	Jianan Xu et al
hCoV-19/Zhejiang/ZJCDC-060/2023	EPI_ISL_17493701	Zhejiang Center for Disease Control and Prevention	Zhejiang Center for Disease Control and Prevention	Sun et al
hCoV-19/Hunan/HNCDC-2355/2023	EPI_ISL_17487027	Hunan Provincial Center For Disease Control And Prevention	Hunan Provincial Center For Disease Control And Prevention	Xiang Xingyu et al
hCoV-19/Guangdong/GPIPH-2022A_XG48839/2022	EPI_ISL_18925636	Guangdong Provincial Institution of Public Health, Guangdong Provinical Center for Disease Control and Prevention	Guangdong Provinical Center for Disease Control and Prevention	Zhonghua Zheng et al
hCoV-19/Guangdong/GPIPH-XG_SZ_22517/2022	EPI_ISL_18925412	Guangdong Provincial Institution of Public Health, Guangdong Provinical Center for Disease Control and Prevention	Guangdong Provinical Center for Disease Control and Prevention	Zhonghua Zheng et al
hCoV-19/Guangdong/GPIPH-XG_GZ_22811/2022	EPI_ISL_18925008	Guangdong Provincial Institution of Public Health, Guangdong Provinical Center for Disease Control and Prevention	Guangdong Provinical Center for Disease Control and Prevention	Zhonghua Zheng et al
hCoV-19/Guangdong/GPIPH-XG_GZ_22810/2022	EPI_ISL_18925007	Guangdong Provincial Institution of Public Health, Guangdong Provinical Center for Disease Control and Prevention	Guangdong Provinical Center for Disease Control and Prevention	Zhonghua Zheng et al
hCoV-19/Jiangxi/JXNCDC-067/2023	EPI_ISL_17495458	Jiangxi Province Center for Disease Control and Prevention	Jiangxi Province Center for Disease Control and Prevention	Wu et al
hCoV-19/Jiangxi/NCCDC-025/2023	EPI_ISL_16854348	Nanchang City Center for Disease Control and Prevention	Nanchang City Center for Disease Control and Prevention	Qian Ke et al
hCoV-19/Guangdong/GPIPH-2022A_XG44505/2022	EPI_ISL_18925259	Guangdong Provincial Institution of Public Health, Guangdong Provinical Center for Disease Control and Prevention	Guangdong Provinical Center for Disease Control and Prevention	Zhonghua Zheng et al
hCoV-19/Zhejiang/IVDC-884/2022	EPI_ISL_16635588	Zhejiang Center for Disease Control and Prevention	China Center for Disease Control and Prevention, National Institute for Viral Disease Control and Prevention	Jun Li et al
hCoV-19/Guangdong/GDCDC-JY0022/2023	EPI_ISL_17493415	Guangdong Provincial Center for Disease Control and Prevention	Guangdong Provincial Center for Disease Control and Prevention	Zhang et al B
hCoV-19/Henan/SQCDC-0004/2023	EPI_ISL_17495400	Shangqiu Center for Disease Control and Prevention	Shangqiu Center for Disease Control and Prevention	Ming et al
hCoV-19/Guangdong/GCDC-QYIE0025/2023	EPI_ISL_16711798	Guangdong Provincial Center for Disease Control and Prevention	Guangdong Provincial Center for Disease Control and Prevention	Zhonghua Zheng et al
hCoV-19/Romania/DJ-538599/2022	EPI_ISL_15639148	Clinical Emergency County Hospital, Craiova	Cantacuzino National Military-Medical Institute, Viral Respiratory Infections Laboratory	Catalina Pascu et al
hCoV-19/Mauritius/N43281/2022	EPI_ISL_14513611	CENTRAL HEALTH LABORATORY	National Institute for Communicable Diseases of the National Health Laboratory Service	Magalutcheemee R et al
hCoV-19/Mozambique/INS-PMB0593670/2022	EPI_ISL_12511458	Biotecnology and Genetics Laboratory - Instituto Nacional de Sa√∫de	Biotecnology and Genetics Laboratory - Instituto Nacional de Sa√∫de	Sofia Viegas et al
hCoV-19/SouthAfrica/NICD-N35781/2022	EPI_ISL_11105173	AMPATH	National Institute for Communicable Diseases of the National Health Laboratory Service	Amoako DG et al
hCoV-19/SouthAfrica/NHLS-UCT-GS-BG91/2022	EPI_ISL_11970964	Still Bay Sat Clinic wc SFV	NHLS/UCT	Arash Iranzadeh et al	ON322669.1
hCoV-19/India/WB-INSACOG-1930301673523/2021	EPI_ISL_9551063	INSACOG-WB	National Institute of Biomedical Genomics ‚Äì INSACOG	Arindam Maitra et al
hCoV-19/India/KA-RFNB-4192/2022	EPI_ISL_9329834	BANGALORE BAPTIST HOSPITAL	National Center for Biological Sciences, TIFR - Rockefeller Foundation	Darshan Sreenivas et al
hCoV-19/India/TG-CCMB-CIC2139/2022	EPI_ISL_9926211	CSIR-Centre for Cellular and Molecular Biology	CSIR-Centre for Cellular and Molecular Biology-INSACOG	Amareshwar Vodapalli et al
hCoV-19/India/RJ-SMS-ICMR-INSACOG-TS-9908/2022	EPI_ISL_10951207	SMS MEDICAL COLLEGE,JAIPUR	NIV Influenza	Bharti Malhotra et al
hCoV-19/Japan/TKYnat1716/2022	EPI_ISL_13612807	Tokyo Metropolitan Institute of Public Health	Tokyo Metropolitan Institute of Public Health	Akane Negishi et al
hCoV-19/Russia/MOW-PMVL-DZ-12563845470/2022	EPI_ISL_15879898	N.F. Gamaleya National Research Center for Epidemiology and Microbiology of the Ministry of Health of the Russian Federation / Moscow Healthcare Department	N.F. Gamaleya National Research Center for Epidemiology and Microbiology of the Ministry of Health of the Russian Federation / Moscow Healthcare Department	Vladimir A. Gushchin et al
hCoV-19/Russia/SPE-H801/2022	EPI_ISL_12875326	Molecular Genetic Monitoring Group	Molecular Genetic Monitoring Group	Anna S. Gladkikh et al
hCoV-19/Mexico/YUC_CIAD-IMSS_202201009758/2022	EPI_ISL_13648263	Unidad de Investigacion Medica de Yucatan (UIMY)	Microbial Genomics Laboratory	Consorcio Mexicano de Vigilancia Gen√≥mica (CoViGen-Mex). Authors (in alphabetical order): Julio Elias Alvarado-Yaah et al
hCoV-19/Poland/Kce-4201/2022	EPI_ISL_12812476	ZAK≈ÅAD DIAGNOSTYKI LABOLATORYJNEJ ZOZ NYSA	Wojew√≥dzka Stacja Sanitarno-Epidemiologiczna w Katowicach	Beata Rozwadowska et al
hCoV-19/Ukraine/Dnipro_196/2022	EPI_ISL_12667315	Department of Respiratory and other Viral Infections of L.V. Gromashevsky Institute of Epidemiology & Infectious Diseases NAMS of Ukraine	Department of Respiratory and other Viral Infections of L.V. Gromashevsky Institute of Epidemiology & Infectious Diseases NAMS of Ukraine, JSC Farmak	Alla Mironenko et al
hCoV-19/Thailand/DMSc-09817/2022	EPI_ISL_12651391	Taksin hospital	Medical Genomic Centre,Medical Life Sciences Institute,Department of Medical Sciences, Ministry of Public Health, Thailand	Surakameth Mahasirimongkol et al
hCoV-19/Argentina/INEI-121055/2022	EPI_ISL_17619565	Instituto Nacional de Enfermedades Infecciosas C.G.Malbran, Servicio Virosis Respiratorias, Departamento Virologia	Instituto Nacional Enfermedades Infecciosas C.G.Malbran	Baumeister E. et al
hCoV-19/France/GES-LBZCentre-MZ220523118/2022	EPI_ISL_15217198	Biogroup Laboratoire Gintz	Laborizon Centre	Julien Baillus et al
hCoV-19/Liechtenstein/FL-Risch-2222200565/2022	EPI_ISL_10339660	Dr. Risch Ostschweiz AG	Dr Risch Laboratory	Nadia Wohlwend et al	OW014865.1
hCoV-19/Beijing/BJCDC-366/2022	EPI_ISL_16610223	Beijing Center for Disease Control and Prevention	Beijing Center for Disease Control and Prevention	Fu Li et al
hCoV-19/Colombia/DC-LSPSDS-VG-212714/2022	EPI_ISL_12503596	Laboratorio Lorena Vejarano	LSPSDS	Johana Hernandez Toloza et al
hCoV-19/Spain/AN-CBA-27117/2022	EPI_ISL_16439032	Servicio de Microbiologia, Complejo Hospitalario de Jaen, Jaen, Spain	Clinical Bioinformatics Area, Fundaci√≥n Progreso y Salud	Mar√≠a Lara on behalf of SARS-CoV-2 whole genome sequencing circuit of Andalusia et al
hCoV-19/DRC/INRB-RDC-734/2022	EPI_ISL_13135609	Laboratoire Rodolphe M√©rieux (INRB Goma)	Pathogen Genomics Lab, National Institute for Biomedical Research (INRB)	Placide Mbala-Kingebeni et al A
hCoV-19/Russia/MOW-PMVL-DZ-55248026262/2022	EPI_ISL_15864990	N.F. Gamaleya National Research Center for Epidemiology and Microbiology of the Ministry of Health of the Russian Federation / Moscow Healthcare Department	N.F. Gamaleya National Research Center for Epidemiology and Microbiology of the Ministry of Health of the Russian Federation / Moscow Healthcare Department	Vladimir A. Gushchin et al
hCoV-19/Bangladesh/IEDCR-GSB01-328/2022	EPI_ISL_12785400	Institute of Epidemiology, Disease Control and Research (IEDCR)	Institute of Epidemiology, Disease Control and Research (IEDCR)	Rezowana Mannan et al
hCoV-19/Spain/RI-CIBIR-303505992-Run40/2022	EPI_ISL_12537443	Hospital San Pedro Logro√±o	Centro de Investigaci√≥n Biom√©dica de La Rioja	Mar√≠a de Toro et al
hCoV-19/DRC/INRB-RDC-745/2022	EPI_ISL_13135617	Laboratoire Rodolphe M√©rieux (INRB Goma)	Pathogen Genomics Lab, National Institute for Biomedical Research (INRB)	Placide Mbala-Kingebeni et al A
hCoV-19/Germany/SN-RKI-I-811669/2022	EPI_ISL_12822976	Bioscientia Labor Wermsdorf	Robert Koch Institute	?
hCoV-19/Iran/NIC-30Kh-35/2022	EPI_ISL_13464019	Ahvaz University of Medical Sciences	National Influenza Center	V Salimi et al
hCoV-19/PapuaNewGuinea/PNG7443/2022	EPI_ISL_11360814	Central Public Health Laboratory	Microbiological Diagnostic Unit - Public Health Laboratory (MDU-PHL)	Kumbu et al
hCoV-19/Philippines/PH-PGC-109339/2022	EPI_ISL_13173421	VICENTE SOTTO MEMORIAL MEDICAL CENTER (VSMMC)	Philippine Genome Center	Cynthia P. Saloma et al
hCoV-19/Myanmar/DSMRC-065/2022	EPI_ISL_8920494	DSMRC	Defence Services Medical Research Centre (DSMRC)	Khine Zaw Oo et al
hCoV-19/Indonesia/JB-GS-FKUNPAD-0400/2022	EPI_ISL_18722586	Laboratorium Biomolekuler RSUD Al Ihsan	Laboratorium Genetik Molekuler, Biomedik Lanjut, FK UNPAD	Chrysanti Murad et al
hCoV-19/Mexico/CHP_InDRE_FB14067_E07316787319_S13230/2022	EPI_ISL_12739338	LESP Chiapas	Instituto de Diagnostico y Referencia Epidemiologicos (INDRE)	Claudia Wong-Arambula et al
hCoV-19/Philippines/PH-RITM-1118/2022	EPI_ISL_11192862	Muntinlupa Swabbing Facility - CESU Muntinlupa	Research Institute for Tropical Medicine	Francisco Gerardo M. Polotan et al
hCoV-19/Indonesia/SA-NIHRD-WGS.22.03994/2022	EPI_ISL_11905539	BTKLPP Kelas I Manado	National Institute of Health Research and Development	Subangkit et al
hCoV-19/Thailand/BIDI-65031905/2022	EPI_ISL_13777696	Molecular HIV and EID, BIDI, DDC,Thai MOPH	Molecular HIV and Emerging Infectious Diseases Laboratory, Bamrasnaradura Infectious Diseases Institute (BIDI), Department of Disease Control (DDC), Ministry of Public Health (MOPH)	Sumonmal Uttayamakul et al
hCoV-19/Cambodia/237879/2022	EPI_ISL_13727540	National Institute of Public Health	National Institute of Public Health	Chhorvann CHHEA et al
hCoV-19/Indonesia/JK-CW62-0431/2022	EPI_ISL_11523079	Labkesda DKI Jakarta	National Quality Control Laboratory of Drug and Food	Sri Utaminingsih et al
hCoV-19/Indonesia/JK-NIHRD-WGS-22-04163/2022	EPI_ISL_12243870	RSPI Prof Dr Sulianti Saroso	National Institute of Health Research and Development	Arie Ardiansyah Nugraha et al
hCoV-19/Tunisia/IPT-S-2860/2022	EPI_ISL_17731619	Laboratoire de Virologie Clinique, Institut Pasteur de Tunis	Laboratoire de Virologie Clinique, Institut Pasteur de Tunis	Samar Ben Halima et al
hCoV-19/SouthKorea/KDCA59751/2022	EPI_ISL_13025166	Division of Emerging Infectious Diseases, Bureau of Infectious Diseases Diagnosis Control, Korea Disease Control and Prevention Agency	Division of Emerging Infectious Diseases, Bureau of Infectious Diseases Diagnosis Control, Korea Disease Control and Prevention Agency	Jeong-Ah Kim et al
hCoV-19/SouthKorea/KDCA34835/2022	EPI_ISL_12129762	Division of Emerging Infectious Diseases, Bureau of Infectious Diseases Diagnosis Control, Korea Disease Control and Prevention Agency	Division of Emerging Infectious Diseases, Bureau of Infectious Diseases Diagnosis Control, Korea Disease Control and Prevention Agency	Jeong-Ah Kim et al
hCoV-19/SouthKorea/KDCA31576/2022	EPI_ISL_11148664	Division of Emerging Infectious Diseases, Bureau of Infectious Diseases Diagnosis Control, Korea Disease Control and Prevention Agency	Division of Emerging Infectious Diseases, Bureau of Infectious Diseases Diagnosis Control, Korea Disease Control and Prevention Agency	Jeong-Ah Kim et al
hCoV-19/Australia/VIC50832/2022	EPI_ISL_12114815	Microbiological Diagnostic Unit - Public Health Laboratory (MDU-PHL)	Microbiological Diagnostic Unit - Public Health Laboratory (MDU-PHL)	Seemann et al
hCoV-19/Vietnam/PIHCM_593/2022	EPI_ISL_10883146	Pasteur Institute in Ho Chi Minh city	Department of Microbiology and Immunology	Manh Huy Dao et al
hCoV-19/Morocco/795/2022	EPI_ISL_13330999	NIH-Rabat	NIC at National Institute of Hygiene	Hassan Ihazmade et al
hCoV-19/Taiwan/NTU-HCH-1738/2022	EPI_ISL_14191094	Department of Laboratory Medicine, National Taiwan University Hospital Hsin-Chu Hospital, Taiwan	Research Center for Emerging Viral Infections, Chang Gung University, Taiwan	Pei-Lan Shao et al
hCoV-19/Taiwan/NTU-HCH-195/2022	EPI_ISL_14189557	Department of Laboratory Medicine, National Taiwan University Hospital Hsin-Chu Hospital, Taiwan	Research Center for Emerging Viral Infections, Chang Gung University, Taiwan	Pei-Lan Shao et al
hCoV-19/Beijing/BJCDC-1756/2022	EPI_ISL_16614680	Beijing Center for Disease Control and Prevention	Beijing Center for Disease Control and Prevention	Zhaomin Feng et al
hCoV-19/Philippines/PH-RITM-1270/2022	EPI_ISL_12086440	Southern Isabela Medical Center Molecular Diagnostic & Research Laboratory (SIMC - MDRL)	Research Institute for Tropical Medicine	Francisco Gerardo M. Polotan et al
hCoV-19/Philippines/PGCV_009_0391/2022	EPI_ISL_12852719	WESTERN VISAYAS MEDICAL CENTER SUB NATIONAL LABORATORY	PHILIPPINE GENOME CENTER VISAYAS	Dr. Cynthia P. Saloma et al
hCoV-19/SouthKorea/KDCA41091/2022	EPI_ISL_12681495	Division of Emerging Infectious Diseases, Bureau of Infectious Diseases Diagnosis Control, Korea Disease Control and Prevention Agency	Division of Emerging Infectious Diseases, Bureau of Infectious Diseases Diagnosis Control, Korea Disease Control and Prevention Agency	Jeong-Ah Kim et al
hCoV-19/Vietnam/BMH-140422-sample10/2022	EPI_ISL_12086580	CDC Ha Noi	Bachmai Hospital	Phuong Truong et al
hCoV-19/Malaysia/USM_Monash_JKNK_H65_35636/2022	EPI_ISL_13059842	Hospital Raja Perempuan Zainab Ii, Kota Bharu	Molecular Research Laboratory	Chan Yean Yean et al
hCoV-19/Vietnam/NHTD-OUCRU3038/2022	EPI_ISL_13358794	National Hospital for Tropical Diseases	Oxford University Clinical Research Unit, Hanoi, Vietnam	Pham Ngoc Thach et al
hCoV-19/Guangdong/GDCDC-19148/2022	EPI_ISL_17495506	Guangdong Provincial Center for Disease Prevention and Control	Guangdong Provincial Center for Disease Prevention and Control	Liang et al
hCoV-19/Guangdong/GDCDC-19306/2022	EPI_ISL_17494685	Guangdong Provincial Center for Disease Prevention and Control	Guangdong Provincial Center for Disease Prevention and Control	Liang et al
hCoV-19/India/MH-ICMR-NIV-INSACOG-10345/2022	EPI_ISL_13079841	ICMR-National Institute of Virology - INSACOG	NIV Influenza	Dr. Varsha Potdar et al
hCoV-19/India/UP-ICMR-INSACOG-KGMU-ZY34/070/2022	EPI_ISL_12492513	Department of Microbiology,King George's Medical College	NIV Influenza	Prof. Amita Jain et al
hCoV-19/India/PY-SEQ_13049_S326_R1_001/2022	EPI_ISL_10729531	JIPMER	inStem, NCBS-INSACOG	Uma Ramakrishnan et al
hCoV-19/Indonesia/JK-NIHRD-MI.22.13792/2022	EPI_ISL_9843677	Lab Klinik Utama Karunia	National Institute of Health Research and Development	Arie Ardiansyah Nugraha et al
hCoV-19/Syria/Northwest-00185/2022	EPI_ISL_10875773	EWARN's Lab	Ministry of Health Turkey	Yasir Elferruh et al
hCoV-19/Philippines/PH-PGC-107102/2021	EPI_ISL_13175094	UNIVERSITY OF THE PHILIPPINES - PGH-MRL	Philippine Genome Center	Cynthia P. Saloma et al
hCoV-19/India/KA-INSACOG-CBR-1802MIMS148/2022	EPI_ISL_14682739	CBR,IISc	CBR,IISc	Bratati Kahali et al
hCoV-19/India/DL-ILBS-WGS4899/2022	EPI_ISL_12752715	SARAL DIAGNOSTIC	ILBS/INSACOG	Ekta Gupta et al
hCoV-19/India/KA-CBR-1602KPL045/2022	EPI_ISL_10631128	Centre for Brain Research (CBR) ‚Äì IISc	Centre for Brain Research (CBR) ‚Äì IISc	Bratati Kahali et al
hCoV-19/Mexico/MIC_InDRE_FB14332_E16316894861_S13435/2022	EPI_ISL_13192164	LESP Michoacan	Instituto de Diagnostico y Referencia Epidemiologicos (INDRE)	Claudia Wong-Arambula et al
hCoV-19/Brazil/RS-RSBR10188/2022	EPI_ISL_16034282	Labiomic (UFSM)	Bioinformatics Laboratory / LNCC	Luiz G P de Almeida et al
hCoV-19/Bahrain/22020049184/2022	EPI_ISL_14063863	Communicable Disease Laboratory, Public Health Directorate	Communicable Disease Laboratory, Public Health Directorate	Marhoon et al	ON171860.1
hCoV-19/Egypt/CPHL-21808/2022	EPI_ISL_12607659	CPHL,MOH,EGYPT	CPHL	Wael H. Roshdy et al
hCoV-19/Pakistan/AKU-APR-R1-MIN-19/2022	EPI_ISL_13965726	Department of Pathology and Laboratory Medicine, AKUH Laboratories, Karachi, Pakistan	Department of Pathology and Laboratory Medicine, AKUH Laboratories, Karachi, Pakistan	F. Kirimi et al
hCoV-19/India/KA-INSACOG-CBR-1602UDP076/2022	EPI_ISL_14679645	CBR,IISc	CBR,IISc	Bratati Kahali et al
hCoV-19/India/TG-GMCH-ICMR-INSACOG-4528/2022	EPI_ISL_12223762	Gandhi Medical College and Hospital (GMCH), Secunderabad	NIV Influenza	Dr.K.Nagamani et al
hCoV-19/India/DL-ILBS-WGS4996/2022	EPI_ISL_12752634	TATA 1MG	ILBS/INSACOG	Ekta Gupta et al
hCoV-19/Guinea/CERFIG-36856/2022	EPI_ISL_14578527	CERFIG	CERFIG	Haby DIALLO et al
hCoV-19/India/GJ-INSACOG-GBRC7141/2022	EPI_ISL_13696960	Pathocare Pathology Laboratory, Vadodara	Gujarat Biotechnology Research Centre	Zarna Patel et al
hCoV-19/Brazil/MS-LACENMS-500658904/2022	EPI_ISL_17396108	Central Laboratory of Public Health of the Mato Grosso do Sul - LACEN/MS	Central Laboratory of Public Health of the Mato Grosso do Sul - LACEN/MS	Ana Ol√≠via Pascoto Esposito et al
hCoV-19/Bangladesh/icddrb-GSB10-169/2022	EPI_ISL_13408132	Shaheed M Monsur Ali Medical College, Sirajgonj	Virology Laboratory, International Centre for Diarrhoeal Disease Research, Bangladesh (ICDDR,B)	Mohammad Jubair et al
hCoV-19/Bangladesh/icddrb-GSB06-193/2022	EPI_ISL_13408123	Cox's Bazar Medical College, Cox's Bazar	Virology Laboratory, International Centre for Diarrhoeal Disease Research, Bangladesh (ICDDR,B)	Mohammad Jubair et al
hCoV-19/Egypt/CPHL-EGY22272/2022	EPI_ISL_15270497	CPHL,MOH,EGYPT	CPHL	Wael H. Roshdy et al
hCoV-19/India/RJ-SMS-ICMR-INSACOG-TS-8214/2022	EPI_ISL_10763715	SMS MEDICAL COLLEGE,JAIPUR	NIV Influenza	Bharti Malhotra et al
hCoV-19/India/RJ-SMS-ICMR-INSACOG-TS-6010/2022	EPI_ISL_11318217	SMS MEDICAL COLLEGE,JAIPUR	NIV Influenza	Bharti Malhotra et al
hCoV-19/Myanmar/DSMRC-092/2022	EPI_ISL_11149615	DSMRC	Defence Services Medical Research Centre (DSMRC)	Khine Zaw Oo et al	ON038765.1
hCoV-19/India/MH-KasturbaMCGM-ICMR-INSACOG-WG4011/2022	EPI_ISL_13307064	Kasturba Hospital Molecular Lab	NIV Influenza	Jayanthi Shastri et al
hCoV-19/India/TN-CDFD-W6-42/2022	EPI_ISL_12354619	Directorate of Public Health and Preventive Medicine	CDFD-INSACOG	Asmita Gupta et al
hCoV-19/India/TN-CDFD-W8-598/2022	EPI_ISL_13254031	Directorate of Public Health and Preventive Medicine	CDFD-INSACOG	Asmita Gupta et al
hCoV-19/India/TN-CDFD-J-927/2022	EPI_ISL_13657333	Directorate of Public Health and Preventive Medicine	CDFD-INSACOG	Asmita Gupta et al
hCoV-19/India/MH-ICMR-NIV-INSACOG-G-10786/2022	EPI_ISL_13576206	ICMR-National Institute of Virology - INSACOG	NIV Influenza	Dr. Varsha Potdar et al
hCoV-19/India/KA-15445_S190/2022	EPI_ISL_15194063	BGS GLOBAL INSTITUTE OF MEDICAL SCIENCES AND HOSPITAL	inStem_NCBS_Strand Life Sciences (Supported by IN COVID support, FZE LLC)	Dasaradhi Palakodeti et al
hCoV-19/India/DL-ILBSWGS5961/2022	EPI_ISL_13769251	P BHASIN LAB	ILBS/INSACOG	Ekta Gupta et al
hCoV-19/India/RJ-SMS-ICMR-INSACOG-TS-14317/2022	EPI_ISL_13576320	SMS MEDICAL COLLEGE,JAIPUR	NIV Influenza	Bharti Malhotra et al
hCoV-19/Nepal/NPHL-S-1614/2022	EPI_ISL_13692481	Belahiya Health Desk	National Public Health Laboratory	National Public Health Laboratory Team /Belahiya Health Desk et al
hCoV-19/India/MH-ICMR-NIV-INSACOG-G-12268/2022	EPI_ISL_14862010	ICMR-National Institute of Virology - INSACOG	NIV Influenza	Dr. Varsha Potdar et al
hCoV-19/India/MP-AIIMS_B-ICMR-INSACOG-WGS-1079/2022	EPI_ISL_14842283	AIIMS Bhopal VRDL / Translational Medicine - INSACOG	AIIMS Bhopal VRDL/Translational Medicine - INSACOG	Anvita G. Malhotra et al
hCoV-19/Germany/SN-RKI-I-598848/2022	EPI_ISL_10914684	Bioscientia Labor Wermsdorf	Robert Koch Institute	?
hCoV-19/England/LSPA-3D1A7CC/2022	EPI_ISL_11916601	Rosalind Franklin Laboratory	Wellcome Sanger Institute for the COVID-19 Genomics UK (COG-UK) Consortium	Donald Fraser et al	OW533674.1
hCoV-19/Canada/AB-ABPHL-62605/2022	EPI_ISL_12599799	Alberta Precision Labs (APL)	Alberta Precision Labs (APL)	Buss E et al
hCoV-19/India/DL-INSACOG/NII-672/2022	EPI_ISL_13308652	National Institute of Immunology, New Delhi	National Institute of Immunology	Dr. G. Aneeshkumar Arimbasseri et al
hCoV-19/India/RJ-SMS-ICMR-INSACOG-TS-10011/2022	EPI_ISL_10951213	SMS MEDICAL COLLEGE,JAIPUR	NIV Influenza	Bharti Malhotra et al
hCoV-19/India/KA-CBR-1602UK029/2022	EPI_ISL_10630762	Centre for Brain Research (CBR) ‚Äì IISc	Centre for Brain Research (CBR) ‚Äì IISc	Bratati Kahali et al
hCoV-19/India/RJ-SMS-ICMR-INSACOG-TS-8776/2022	EPI_ISL_10943849	SMS MEDICAL COLLEGE,JAIPUR	NIV Influenza	Bharti Malhotra et al
hCoV-19/India/RJ-SMS-ICMR-INSACOG-TS-11594/2022	EPI_ISL_10924502	SMS MEDICAL COLLEGE,JAIPUR	NIV Influenza	Bharti Malhotra et al
hCoV-19/India/RJ-SMS-ICMR-INSACOG-TS-12569/2022	EPI_ISL_11881629	SMS MEDICAL COLLEGE,JAIPUR	NIV Influenza	Bharti Malhotra et al
hCoV-19/India/RJ-SMS-ICMR-INSACOG-TS-12234/2022	EPI_ISL_11023312	SMS MEDICAL COLLEGE,JAIPUR	NIV Influenza	Bharti Malhotra et al
hCoV-19/India/MH-RFIP13442/2022	EPI_ISL_14260998	Noble Hospital	RF-IISER Pune	Krishanpal Karmodiya et al
hCoV-19/India/DL-AIIMS-TN73424/2022	EPI_ISL_13826285	COVID-CBNAAT; Department of Microbiology; AIIMS; New Delhi	Genomics Lab; CCRF; AIIMS; New Delhi_INSACOG	Urvashi B. Singh et al
hCoV-19/India/GJ-INSACOG-GBRC7300/2022	EPI_ISL_13697116	Speciality Micro tech lab, Ahmedabad	Gujarat Biotechnology Research Centre	Chaitanya G. Joshi et al.
hCoV-19/India/TG-GMCH-ICMR-INSACOG-1940/2022	EPI_ISL_13080910	Gandhi Medical College and Hospital (GMCH), Secunderabad	NIV Influenza	Dr.K.Nagamani et al
hCoV-19/Beijing/BJCDC-2059/2022	EPI_ISL_16634189	Beijing Center for Disease Control and Prevention	Beijing Center for Disease Control and Prevention	Fu Li et al
hCoV-19/Beijing/BJCDC-1980/2022	EPI_ISL_16634100	Beijing Center for Disease Control and Prevention	Beijing Center for Disease Control and Prevention	Zhaomin Feng et al
hCoV-19/India/HR-742283318/2022	EPI_ISL_15193832	Dr Lal Path Labs Ltd, Gurgaon	Translational Health Science and Technology Institute ‚Äì INSACOG	DR.Bhabatosh Das et al
hCoV-19/India/DL-AIIMS-COVGE31377/2022	EPI_ISL_15014015	COVID-CBNAAT; Department of Microbiology; AIIMS; New Delhi	Genomics Lab; CCRF; AIIMS; New Delhi_INSACOG	Urvashi B. Singh et al
hCoV-19/India/MH-KasturbaMCGM-ICMR-INSACOG-WG4652/2022	EPI_ISL_14355790	Kasturba Hospital Molecular Lab	NIV Influenza	Jayanthi Shastri et al
hCoV-19/India/WB-INSACOG-1930302038893/2022	EPI_ISL_13537025	INSACOG-WB	National Institute of Biomedical Genomics ‚Äì INSACOG	Arindam Maitra et al
hCoV-19/India/WB-INSACOG-1931503198825/2022	EPI_ISL_13876842	INSACOG-WB	National Institute of Biomedical Genomics ‚Äì INSACOG	Arindam Maitra et al
hCoV-19/Tianjin/TJCDC-1069/2022	EPI_ISL_16923712	Tianjin Centers for Disease Control and Prevention	Tianjin Centers for Disease Control and Prevention	Li Xiaoyan et al
hCoV-19/Tianjin/TJCDC-1087/2022	EPI_ISL_16923720	Tianjin Centers for Disease Control and Prevention	Tianjin Centers for Disease Control and Prevention	Li Xiaoyan et al
hCoV-19/Bangladesh/IEDCR-GSB01-318/2022	EPI_ISL_11830254	Institute of Epidemiology, Disease Control and Research (IEDCR)	Institute of Epidemiology, Disease Control and Research (IEDCR)	Syed Muktadir Al Sium et al
hCoV-19/Germany/BW-RKI-I-696476/2022	EPI_ISL_11822764	Eurofins LifeCodexx GmbH	Robert Koch Institute	?
hCoV-19/Indonesia/BT-NIHRD-MI-22-31585/2022	EPI_ISL_12709142	KKP Kelas I Soekarno-Hatta (iLab)	National Institute of Health Research and Development	Hartanti Dian Ikawati et al
hCoV-19/Vietnam/PIHCM_1272/2022	EPI_ISL_12493946	Pasteur Institute in Ho Chi Minh city	Department of Microbiology and Immunology	Hang Pham Thi Thu et al
hCoV-19/India/DL-AIIMS-COVTN72230/2022	EPI_ISL_12838906	COVID-CBNAAT; Department of Microbiology; AIIMS; New Delhi	Genomics Lab; CCRF; AIIMS; New Delhi_INSACOG	Urvashi B. Singh et al
hCoV-19/PuertoRico/PR-ASC-210726798/2022	EPI_ISL_14999332	Aegis Sciences Corporation	Aegis Sciences Corporation	Cyndi Clark et al
hCoV-19/India/KA-SLS-36027/2022	EPI_ISL_13158646	Strand Life Sciences (supported by IN COVID Support, FZE LLC)	Strand Life Sciences (supported by IN COVID Support, FZE LLC)	Harsha Pulleri Kandi et al
hCoV-19/Indonesia/JK-CW62-0879/2022	EPI_ISL_13211375	Labkesda DKI	National Quality Control Laboratory of Drug and Food	Diana TW. et al
hCoV-19/Russia/SPE-RII-MH70541S/2022	EPI_ISL_13638516	City Hospital No 40	WHO National Influenza Centre Russian Federation	Andrey Komissarov et al
hCoV-19/USA/CA-HLX-STM-ZVERPKVUX/2022	EPI_ISL_13416738	Kaiser Permanente Southern California	Helix	Kaiser Permanente Southern California et al
hCoV-19/India/RJ-SMS-ICMR-INSACOG-TS-13009/2022	EPI_ISL_11378659	SMS MEDICAL COLLEGE,JAIPUR	NIV Influenza	Bharti Malhotra et al
hCoV-19/Tianjin/TJCDC-0685/2022	EPI_ISL_16923928	Tianjin Centers for Disease Control and Prevention	Tianjin Centers for Disease Control and Prevention	Li Xiaoyan et al
hCoV-19/Tianjin/TJCDC-0504/2022	EPI_ISL_16923824	Tianjin Centers for Disease Control and Prevention	Tianjin Centers for Disease Control and Prevention	Li Xiaoyan et al
hCoV-19/Tianjin/TJCDC-0454/2022	EPI_ISL_16923362	Tianjin Centers for Disease Control and Prevention	Tianjin Centers for Disease Control and Prevention	Li Xiaoyan et al
hCoV-19/Tianjin/TJCDC-0438/2022	EPI_ISL_16923746	Tianjin Centers for Disease Control and Prevention	Tianjin Centers for Disease Control and Prevention	Li Xiaoyan et al
hCoV-19/Tianjin/TJCDC-0339/2022	EPI_ISL_16923949	Tianjin Centers for Disease Control and Prevention	Tianjin Centers for Disease Control and Prevention	Li Xiaoyan et al
hCoV-19/Tianjin/TJCDC-0401/2022	EPI_ISL_16923464	Tianjin Centers for Disease Control and Prevention	Tianjin Centers for Disease Control and Prevention	Li Xiaoyan et al
hCoV-19/Tianjin/TJCDC-0641/2022	EPI_ISL_16923905	Tianjin Centers for Disease Control and Prevention	Tianjin Centers for Disease Control and Prevention	Li Xiaoyan et al
hCoV-19/India/DH-ICMR-NIV-INSACOG-GSEQ-9700/2022	EPI_ISL_9973122	ICMR-National Institute of Virology - INSACOG	NIV Influenza	Dr. Varsha Potdar et al
hCoV-19/Pakistan/NIH-B50-GOV-S6/2022	EPI_ISL_13110255	Shaukat Khanum Memorial Cancer Hospital and Research Centres, Lahore, Pakistan	Department of Virology, National Institute of Health, Islamabad, Pakistan	Massab Umair et al
hCoV-19/Pakistan/NIH-B94-S18/2022	EPI_ISL_15111963	Department of Virology	Department of Virology	Massab Umair et al
hCoV-19/Beijing/BJCDC-462/2022	EPI_ISL_16610239	Beijing Center for Disease Control and Prevention	Beijing Center for Disease Control and Prevention	Zhaomin Feng et al
hCoV-19/Beijing/BJCDC-503/2022	EPI_ISL_13859012	Beijing Center for Disease Control and Prevention	Beijing Center for Disease Control and Prevention	Hui Xu et al
hCoV-19/India/RJ-SMS-ICMR-INSACOG-TS-13886/2022	EPI_ISL_13577689	SMS MEDICAL COLLEGE,JAIPUR	NIV Influenza	Bharti Malhotra et al
hCoV-19/Beijing/BJCDC-615/2022	EPI_ISL_16610355	Beijing Center for Disease Control and Prevention	Beijing Center for Disease Control and Prevention	Shujuan Cui et al
hCoV-19/Beijing/BJCDC-611/2022	EPI_ISL_16610349	Beijing Center for Disease Control and Prevention	Beijing Center for Disease Control and Prevention	Yang Pan et al
hCoV-19/India/HP-INSACOG-NII-870/2022	EPI_ISL_13521488	Dr RPGMC Tanda	National Institute of Immunology	Dr. G. Aneeshkumar Arimbasseri et al
hCoV-19/Bangladesh/icddrb-CoV11827/2022	EPI_ISL_13613173	Virology Laboratory, International Centre for Diarrhoeal Disease Research, Bangladesh (ICDDR,B)	Virology Laboratory, International Centre for Diarrhoeal Disease Research, Bangladesh (ICDDR,B)	Mohammad Jubair et al
hCoV-19/England/PHEP-YYR9ERP/2022	EPI_ISL_12952700	Respiratory Virus Unit, Microbiology Services Colindale, Public Health England	COVID-19 Genomics UK (COG-UK) Consortium	PHE Covid Sequencing Team et al
hCoV-19/India/TN-CDFD-W6-97/2022	EPI_ISL_12354645	Directorate of Public Health and Preventive Medicine	CDFD-INSACOG	Asmita Gupta et al
hCoV-19/Sudan/ILRI_M03089/2022	EPI_ISL_17971609	Epidemiology Lab, National Public Health	International Livestock Research Institute	Samuel O. Oyola et al
hCoV-19/Uganda/463/2022	EPI_ISL_13611549	Central Public Health Laboratories	Central Public Health Laboratories	Alisen Ayitewala et al
hCoV-19/India/TG-RFCH03942_CIC2575/2022	EPI_ISL_10504325	AIG Hospitals	CSIR-Centre for Cellular and Molecular Biology	Ashutosh Aasdev et al
hCoV-19/India/WB-INSACOG-1930301690035/2021	EPI_ISL_13158951	INSACOG-WB	National Institute of Biomedical Genomics ‚Äì INSACOG	Arindam Maitra et al
hCoV-19/India/KA-SLS-31280/2022	EPI_ISL_11790225		Strand Life Sciences (supported by IN COVID Support, FZE LLC)	Anson Kunjumon George et al
hCoV-19/Nepal/NPHL-S-1470/2022	EPI_ISL_12140453	Decode Genomics and Research Center	National Public Health Laboratory	National Public Health Laboartory Team/Decode Genomics et al
hCoV-19/Bhutan/RCDC-4-0025/2022	EPI_ISL_16984419	AFRIMS	AFRIMS	Chonticha Klungthong et al
hCoV-19/Japan/PG-266845/2022	EPI_ISL_14125260	Pathogen Genomics Center, National Institute of Infectious Diseases	Pathogen Genomics Center, National Institute of Infectious Diseases	Tsuyoshi Sekizuka et al A
hCoV-19/Thailand/NIC_LPG_20488/2022	EPI_ISL_13637748	Regional Medical Sciences Center 1 Chiang Mai	National Institute of Health, Department of Medical Sciences, Ministry of Public Health, Thailand	Pilailuk Okada et al
hCoV-19/Cambodia/22-2203072296/2022	EPI_ISL_11190088	Virology Unit, Institut Pasteur du Cambodge	Virology Unit, Institut Pasteur du Cambodge	Leakhena Pum et al
hCoV-19/India/TN-CDFD-W5-93/2022	EPI_ISL_11930819	Directorate of Public Health and Preventive Medicine	CDFD-INSACOG	Asmita Gupta et al
hCoV-19/India/TG-CDFD-GH-83/2022	EPI_ISL_14196471	Gandhi Medical College	CDFD-INSACOG	Asmita Gupta et al
hCoV-19/Nepal/NPHL-S-1135/2022	EPI_ISL_9848882	National Public Health Laboartory	National Public Health Laboratory	National Public Health Laboratory Team et al
hCoV-19/Bangladesh/icddrb-GSB13-140/2022	EPI_ISL_11204819	Mymensingh Medical College, Mymensingh	Virology Laboratory, International Centre for Diarrhoeal Disease Research, Bangladesh (ICDDR,B)	Mohammad Jubair et al
hCoV-19/Tianjin/TJCDC-0269/2022	EPI_ISL_16922345	Tianjin Centers for Disease Control and Prevention	Tianjin Centers for Disease Control and Prevention	Li Xiaoyan et al
hCoV-19/Beijing/BJCDC-345/2022	EPI_ISL_13858932	Beijing Center for Disease Control and Prevention	Beijing Center for Disease Control and Prevention	Zhaomin Feng et al
hCoV-19/Beijing/BJCDC-373/2022	EPI_ISL_13858950	Beijing Center for Disease Control and Prevention	Beijing Center for Disease Control and Prevention	Zhaomin Feng et al
hCoV-19/Beijing/BJCDC-388/2022	EPI_ISL_13858961	Beijing Center for Disease Control and Prevention	Beijing Center for Disease Control and Prevention	Yang Pan et al
hCoV-19/Anhui/CDC-3341/2022	EPI_ISL_17167874	Lu`an Municipal Center for Disease Control and Prevention - Microbiological Laboratory	Lu`an Municipal Center for Disease Control and Prevention - Microbiological Laboratory	Yang et al
hCoV-19/Shanghai/2-14-S7/2022	EPI_ISL_16137934	Microbiology, The Second Military Medical University	Microbiology, The Second Military Medical University	Ding et al
hCoV-19/Sichuan/IVDC-LS-587/2022	EPI_ISL_11905852	Sichuan Center of Disease Control and Prevention	National Institute for Viral Disease Control and Prevention, China CDC	Teng Qi et al
hCoV-19/Beijing/BJCDC-1429/2022	EPI_ISL_16610509	Beijing Center for Disease Control and Prevention	Beijing Center for Disease Control and Prevention	Shujuan Cui et al
hCoV-19/Beijing/BJCDC-844/2022	EPI_ISL_16610474	Beijing Center for Disease Control and Prevention	Beijing Center for Disease Control and Prevention	Shujuan Cui et al
hCoV-19/Beijing/BJCDC-1122/2022	EPI_ISL_16614197	Beijing Center for Disease Control and Prevention	Beijing Center for Disease Control and Prevention	Fu Li et al
hCoV-19/Tianjin/TJCDC-0701/2022	EPI_ISL_16923944	Tianjin Centers for Disease Control and Prevention	Tianjin Centers for Disease Control and Prevention	Li Xiaoyan et al
hCoV-19/Beijing/BJCDC-691/2022	EPI_ISL_16610389	Beijing Center for Disease Control and Prevention	Beijing Center for Disease Control and Prevention	Yang Pan et al
hCoV-19/Beijing/BJCDC-612/2022	EPI_ISL_16610351	Beijing Center for Disease Control and Prevention	Beijing Center for Disease Control and Prevention	Yang Pan et al
hCoV-19/Beijing/BJCDC-751/2022	EPI_ISL_16610439	Beijing Center for Disease Control and Prevention	Beijing Center for Disease Control and Prevention	Zhaomin Feng et al
hCoV-19/Beijing/BJCDC-1021/2022	EPI_ISL_16614103	Beijing Center for Disease Control and Prevention	Beijing Center for Disease Control and Prevention	Shujuan Cui et al
hCoV-19/Beijing/BJCDC-878/2022	EPI_ISL_16610541	Beijing Center for Disease Control and Prevention	Beijing Center for Disease Control and Prevention	Yang Pan et al
hCoV-19/Beijing/BJCDC-1089/2022	EPI_ISL_16614174	Beijing Center for Disease Control and Prevention	Beijing Center for Disease Control and Prevention	Yang Pan et al
hCoV-19/Beijing/BJCDC-1422/2022	EPI_ISL_16614441	Beijing Center for Disease Control and Prevention	Beijing Center for Disease Control and Prevention	Yang Pan et al
hCoV-19/Beijing/BJCDC-1177/2022	EPI_ISL_16614235	Beijing Center for Disease Control and Prevention	Beijing Center for Disease Control and Prevention	Fu Li et al
hCoV-19/Beijing/BJCDC-1342/2022	EPI_ISL_16614381	Beijing Center for Disease Control and Prevention	Beijing Center for Disease Control and Prevention	Zhaomin Feng et al
hCoV-19/Beijing/BJCDC-1235/2022	EPI_ISL_16614251	Beijing Center for Disease Control and Prevention	Beijing Center for Disease Control and Prevention	Shujuan Cui et al
hCoV-19/Beijing/BJCDC-1352/2022	EPI_ISL_16614385	Beijing Center for Disease Control and Prevention	Beijing Center for Disease Control and Prevention	Fu Li et al
hCoV-19/Beijing/BJCDC-1403/2022	EPI_ISL_16614418	Beijing Center for Disease Control and Prevention	Beijing Center for Disease Control and Prevention	Zhaomin Feng et al
hCoV-19/Beijing/BJCDC-1588/2022	EPI_ISL_16633969	Beijing Center for Disease Control and Prevention	Beijing Center for Disease Control and Prevention	Shujuan Cui et al
hCoV-19/Beijing/BJCDC-1601/2022	EPI_ISL_16614610	Beijing Center for Disease Control and Prevention	Beijing Center for Disease Control and Prevention	Zhaomin Feng et al
hCoV-19/Beijing/BJCDC-1630/2022	EPI_ISL_16614616	Beijing Center for Disease Control and Prevention	Beijing Center for Disease Control and Prevention	Fu Li et al
hCoV-19/Beijing/BJCDC-1620/2022	EPI_ISL_16614590	Beijing Center for Disease Control and Prevention	Beijing Center for Disease Control and Prevention	Yang Pan et al
hCoV-19/Beijing/BJCDC-1582/2022	EPI_ISL_16614573	Beijing Center for Disease Control and Prevention	Beijing Center for Disease Control and Prevention	Zhaomin Feng et al
hCoV-19/Beijing/BJCDC-1583/2022	EPI_ISL_16614566	Beijing Center for Disease Control and Prevention	Beijing Center for Disease Control and Prevention	Shujuan Cui et al
hCoV-19/Beijing/BJCDC-1572/2022	EPI_ISL_16614561	Beijing Center for Disease Control and Prevention	Beijing Center for Disease Control and Prevention	Shujuan Cui et al
hCoV-19/Beijing/BJCDC-1584/2022	EPI_ISL_16614568	Beijing Center for Disease Control and Prevention	Beijing Center for Disease Control and Prevention	Zhaomin Feng et al
hCoV-19/Thailand/CONI-3169/2022	EPI_ISL_12751679	Ramathibodi Hospital	COVID-19 Network Investigations (CONI) Alliance	Elizabeth Batty et al B	ON911134.1
hCoV-19/Malaysia/IMR_CV04778/2022	EPI_ISL_15398052	TENGKU AMPUAN RAHIMAH HOSPITAL	Institute for Medical Research, Infectious Disease Research Centre, National Institutes of Health, Ministry of Health Malaysia	Kamel K et al
hCoV-19/Algeria/289/2022	EPI_ISL_19290895	Laboratoire de microbiologie - CHU ANNABA	NIC, Viral Respiratory Unit	Aimen Bentorki et al
hCoV-19/Qatar/DA-USAFSAM-S17131/2022	EPI_ISL_13560407	US Air Force School of Aerospace Medicine	US Air Force School of Aerospace Medicine	Anthony Fries et al
hCoV-19/Jiangsu/NJ_07/2022	EPI_ISL_16138060	Center Laboratory of Health Quarantine, Nanjing Customs	Center Laboratory of Health Quarantine, Nanjing Customs	Geng et al
hCoV-19/Turkey/HSGM-GS2806/2022	EPI_ISL_12583961	Ministry of Health Turkey	Ministry of Health Turkey	Fatma Bayrakdar et al B
hCoV-19/India/GJ-INSACOG-GBRC6641/2022	EPI_ISL_11789565	Pangenomics International Pvt. Ltd, Ahmedabad	Gujarat Biotechnology Research Centre	Jaykumar Rangani et al
hCoV-19/BosniaandHerzegovina/AGCK1281/2022	EPI_ISL_11629400	PZU Alea	Alea Genetic Centre	Selma Durgut et al
hCoV-19/Scotland/QEUH-38E3EBD/2022	EPI_ISL_10852065	Lighthouse Lab in Glasgow	Wellcome Sanger Institute for the COVID-19 Genomics UK (COG-UK) Consortium	Harper VanSteenhouse et al	OW159040.1
hCoV-19/Finland/THL-202208933/2022	EPI_ISL_11812448	NordLab Kemi	Expert Microbiology, National Institute for Health and Welfare	Soile Blomqvist et al
hCoV-19/Algeria/397/2022	EPI_ISL_19290905	Laboratoire de microbiologie - CHU ANNABA	NIC, Viral Respiratory Unit	Aimen Bentorki et al
hCoV-19/Pakistan/NIH-B46-S6/2022	EPI_ISL_12289174	COVID-19 PCR Laboratory PHQ Hospital, Gilgit-Baltistan	Department of Virology, National Institute of Health, Islamabad, Pakistan	Massab Umair et al
hCoV-19/Beijing/BJCDC-596/2022	EPI_ISL_16610339	Beijing Center for Disease Control and Prevention	Beijing Center for Disease Control and Prevention	Fu Li et al
hCoV-19/Tianjin/TJCDC-0495/2022	EPI_ISL_16923334	Tianjin Centers for Disease Control and Prevention	Tianjin Centers for Disease Control and Prevention	Li Xiaoyan et al
hCoV-19/Shandong/WCDC-052/2022	EPI_ISL_18070384	Weihai Center for Disease Control and Prevention	Weihai Center for Disease Control and Prevention	Xiang Li et al
hCoV-19/Shandong/WCDC-036/2022	EPI_ISL_18070368	Weihai Center for Disease Control and Prevention	Weihai Center for Disease Control and Prevention	Xiang Li et al
hCoV-19/Bangladesh/IEDCR-SUST-145/2022	EPI_ISL_14869965	Institute of Epidemiology, Disease Control and Research (IEDCR)	Institute of Epidemiology, Disease Control and Research (IEDCR)	Manjur Hossain Khan et al
hCoV-19/Italy/PAB_SABES_1900911926/2022	EPI_ISL_12219763	Azienda Sanitaria dell'Alto Adige - Laboratorio Aziendale di Microbiologia e Virologia	Azienda Sanitaria dell'Alto Adige	Irene Bianconi et al
hCoV-19/Brazil/SC-FIOCRUZ-9568/2022	EPI_ISL_12744236	Laboratorio Central de Saude Publica do Estado de Santa Catarina (LACEN/SC)	Laboratory of Respiratory Viruses and Measles, Oswaldo Cruz Institute, FIOCRUZ	Paola Resende et al
hCoV-19/Argentina/INEI120290/2022	EPI_ISL_12374583	Servicio Virosis Respiratorias-Departamento Virolog√≠a-INEI	Instituto Nacional Enfermedades Infecciosas C.G.Malbran	Baumeister E. et al
hCoV-19/India/RJ-SMS-ICMR-INSACOG-TS-13094/2022	EPI_ISL_11378576	SMS MEDICAL COLLEGE,JAIPUR	NIV Influenza	Bharti Malhotra et al
hCoV-19/Iran/AQ2456/2022	EPI_ISL_11970356	Shahid Sadoughi University of Medical Sciences	COVID-19 National Reference Laboratory, Pasteur Institute of Iran	Zahra Fereydouni et al
hCoV-19/Iran/Golestan-NIC-20or-54/2022	EPI_ISL_12871550	Golestan University of Medical Sciences	National Influenza Center	A Nejati et al
hCoV-19/Spain/EX-BA_19581713/2022	EPI_ISL_15814757	Servicio de Microbiolog√≠a. Hospital Universitario de Badajoz	Servicio de Microbiolog√≠a. Hospital Universitario de Badajoz	Carmen Gonz√°lez et al
hCoV-19/India/RJ-SMS-ICMR-INSACOG-TS-13763/2022	EPI_ISL_13577743	SMS MEDICAL COLLEGE,JAIPUR	NIV Influenza	Bharti Malhotra et al
hCoV-19/Bangladesh/IEDCR-AFIP-023/2022	EPI_ISL_14869966	Institute of Epidemiology, Disease Control and Research (IEDCR)	Institute of Epidemiology, Disease Control and Research (IEDCR)	Manjur Hossain Khan et al
hCoV-19/USA/MN-MDH-24355/2022	EPI_ISL_12644062	INFINITY BIOLOGIX	Minnesota Department of Health, Public Health Laboratory	Jacob Garfin et al	ON496144.1
hCoV-19/Pakistan/NIH-B51-GOV-S3/2022	EPI_ISL_13110345	Department of Virology, National Institute of Health, Islamabad, Pakistan	Department of Virology, National Institute of Health, Islamabad, Pakistan	Massab Umair et al
hCoV-19/Philippines/PH-RITM-1436/2022	EPI_ISL_13137107	City Epidemiology and Surveillance Unit-Puerto Princesa City	Research Institute for Tropical Medicine	Francisco Gerardo M. Polotan et al
hCoV-19/Vietnam/BMH-260722-16/2022	EPI_ISL_14159066	CDC Ha Noi	Bachmai Hospital	Phuong Truong et al
hCoV-19/Indonesia/JB-GS-WJHL-ITB-W03527/2022	EPI_ISL_13249969	Rumah Sakit TK II Dustira	West Java Health Laboratory; School of Life Sciences and Technology, Institut Teknologi Bandung	Azzania Fibriani et al
hCoV-19/Vietnam/BMH-260722-35/2022	EPI_ISL_14159083	Nghe An General Hospital	Bachmai Hospital	Phuong Truong et al
hCoV-19/Tianjin/TJCDC-0854/2022	EPI_ISL_16923605	Tianjin Centers for Disease Control and Prevention	Tianjin Centers for Disease Control and Prevention	Li Xiaoyan et al
hCoV-19/Tianjin/TJCDC-0753/2022	EPI_ISL_16923505	Tianjin Centers for Disease Control and Prevention	Tianjin Centers for Disease Control and Prevention	Li Xiaoyan et al
hCoV-19/Tianjin/TJCDC-0809/2022	EPI_ISL_16923567	Tianjin Centers for Disease Control and Prevention	Tianjin Centers for Disease Control and Prevention	Li Xiaoyan et al
hCoV-19/Japan/PG-352935/2022	EPI_ISL_15068828	Ishikawa Prefectural Institute of Public Health and Environmental Science	Ishikawa Prefectural Institute of Public Health and Environmental Science	Eriko Kimura et al
hCoV-19/Pakistan/NIH-B87-S14/2022	EPI_ISL_14774605	Public Health Lab, Saidu Group of Taching Hospitals, Saidu Sharif Swat	Department of Virology, National Institute of Health, Islamabad, Pakistan	Massab Umair et al
hCoV-19/Philippines/PH-PGCMIN2917/2023	EPI_ISL_17819310	Southern Philippines Medical Center	Philippine Genome Center Mindanao	Joel Hassan G. Tolentino et al
hCoV-19/Philippines/PH-RITM-3733/2022	EPI_ISL_16505469	Bicol South Luzon - Sub National Reference Laboratory-Main (BSL-SNRL)	Research Institute for Tropical Medicine	Francisco Gerardo M. Polotan et al
hCoV-19/Philippines/PH-VUI-147850/2023	EPI_ISL_17344368	Southern Philippines Medical Center	Philippine Genome Center Mindanao	Joel Hassan G. Tolentino et al
hCoV-19/Hubei/HCDC-XG6293/2024	EPI_ISL_19385070	Xiaogan Center for Disease Control and Prevention	Hubei Provincial Center for Disease Control and Prevention Center of Pathogenic Microorganism Detection	Jiang et al
hCoV-19/Heilongjiang/HLJCDC-2181/2024	EPI_ISL_19475499	Institute for Viral Disease Control and Prevention, Department for Viral Disease Control and Prevention, Heilongjiang Provincial Center for Disease Control and Prevention	Institute for Viral Disease Control and Prevention, Department for Viral Disease Control and Prevention, Heilongjiang Provincial Center for Disease Control and Prevention	Xu et al
hCoV-19/Liaoning/LNCDC-271-5/2024	EPI_ISL_19333964	Institute for Communicable and Infectious Diseases Prevention and Control, Liaoning Center for Disease Control and Prevention	Institute for Communicable and Infectious Diseases Prevention and Control, Liaoning Center for Disease Control and Prevention	Mao et al
hCoV-19/Hubei/HCDC-HG6248/2024	EPI_ISL_19384540	Huanggang Center for Disease Control and Prevention	Hubei Provincial Center for Disease Control and Prevention Center of Pathogenic Microorganism Detection	Jiang et al
hCoV-19/Heilongjiang/HLJCDC-2135/2024	EPI_ISL_19475465	Institute for Viral Disease Control and Prevention, Department for Viral Disease Control and Prevention, Heilongjiang Provincial Center for Disease Control and Prevention	Institute for Viral Disease Control and Prevention, Department for Viral Disease Control and Prevention, Heilongjiang Provincial Center for Disease Control and Prevention	Xu et al
hCoV-19/Hubei/HCDC-HS7390/2024	EPI_ISL_19481200	Huangshi Center for Disease Control and Prevention	Hubei Provincial Center for Disease Control and Prevention Center of Pathogenic Microorganism Detection	Jiang et al
hCoV-19/Liaoning/LNCDC-329-5/2024	EPI_ISL_19430086	Institute for Communicable and Infectious Diseases Prevention and Control, Liaoning Center for Disease Control and Prevention	Institute for Communicable and Infectious Diseases Prevention and Control, Liaoning Center for Disease Control and Prevention	Mao et al
hCoV-19/Liaoning/LNCDC-363-1/2024	EPI_ISL_19521733	Institute for Communicable and Infectious Diseases Prevention and Control, Liaoning Center for Disease Control and Prevention	Institute for Communicable and Infectious Diseases Prevention and Control, Liaoning Center for Disease Control and Prevention	Mao et al
hCoV-19/Hubei/HCDC-JZ5491/2024	EPI_ISL_19193476	Jingzhou Center for Disease Control and Prevention	Hubei Provincial Center for Disease Control and Prevention Center of Pathogenic Microorganism Detection	Jiang et al
hCoV-19/Sichuan/MYCDC-XGCX243/2024	EPI_ISL_19230188	Mianyang Center of Disease Control and Prevention	Microbiology laboratory, Sichuan Center of Disease Control and Prevention	Dai et al
hCoV-19/Liaoning/LNCDC-323-3/2024	EPI_ISL_19420613	Institute for Communicable and Infectious Diseases Prevention and Control, Liaoning Center for Disease Control and Prevention	Institute for Communicable and Infectious Diseases Prevention and Control, Liaoning Center for Disease Control and Prevention	Mao et al
hCoV-19/Heilongjiang/HLJCDC-2184/2024	EPI_ISL_19475501	Institute for Viral Disease Control and Prevention, Department for Viral Disease Control and Prevention, Heilongjiang Provincial Center for Disease Control and Prevention	Institute for Viral Disease Control and Prevention, Department for Viral Disease Control and Prevention, Heilongjiang Provincial Center for Disease Control and Prevention	Xu et al
hCoV-19/Heilongjiang/HLJCDC-1438/2024	EPI_ISL_19315115	Institute for Viral Disease Control and Prevention, Department for Viral Disease Control and Prevention, Heilongjiang Provincial Center for Disease Control and Prevention	Institute for Viral Disease Control and Prevention, Department for Viral Disease Control and Prevention, Heilongjiang Provincial Center for Disease Control and Prevention	Xu et al
hCoV-19/Heilongjiang/HLJCDC-2089/2024	EPI_ISL_19475429	Institute for Viral Disease Control and Prevention, Department for Viral Disease Control and Prevention, Heilongjiang Provincial Center for Disease Control and Prevention	Institute for Viral Disease Control and Prevention, Department for Viral Disease Control and Prevention, Heilongjiang Provincial Center for Disease Control and Prevention	Xu et al
hCoV-19/Hubei/HCDC-WH7479/2024	EPI_ISL_19529653	Wuhan Center for Disease Control and Prevention	Hubei Provincial Center for Disease Control and Prevention Center of Pathogenic Microorganism Detection	Jiang et al
hCoV-19/Hubei/HCDC-JZ6331/2024	EPI_ISL_19384670	Jingzhou Center for Disease Control and Prevention	Hubei Provincial Center for Disease Control and Prevention Center of Pathogenic Microorganism Detection	Jiang et al
hCoV-19/Heilongjiang/HLJCDC-1311/2024	EPI_ISL_19315081	Institute for Viral Disease Control and Prevention, Department for Viral Disease Control and Prevention, Heilongjiang Provincial Center for Disease Control and Prevention	Institute for Viral Disease Control and Prevention, Department for Viral Disease Control and Prevention, Heilongjiang Provincial Center for Disease Control and Prevention	Xu et al
hCoV-19/Hubei/HCDC-SNJ6584/2024	EPI_ISL_19384777	Shennongjia Forest District Center for Disease Control and Prevention	Hubei Provincial Center for Disease Control and Prevention Center of Pathogenic Microorganism Detection	Jiang et al
hCoV-19/Shanxi/SZCDC-SZ066/2024	EPI_ISL_19411298	Disease laboratory, Shuozhou Center for Disease Control and Prevention	Disease laboratory, Shuozhou Center for Disease Control and Prevention	Jiang et al
hCoV-19/Hubei/HCDC-HG6115/2024	EPI_ISL_19315249	Huanggang Center for Disease Control and Prevention	Hubei Provincial Center for Disease Control and Prevention Center of Pathogenic Microorganism Detection	Jiang et al
hCoV-19/Hubei/HCDC-JZ6033/2024	EPI_ISL_19299467	Jingzhou Center for Disease Control and Prevention	Hubei Provincial Center for Disease Control and Prevention Center of Pathogenic Microorganism Detection	Jiang et al
hCoV-19/Liaoning/LNCDC-318-18/2024	EPI_ISL_19420539	Institute for Communicable and Infectious Diseases Prevention and Control, Liaoning Center for Disease Control and Prevention	Institute for Communicable and Infectious Diseases Prevention and Control, Liaoning Center for Disease Control and Prevention	Mao et al
hCoV-19/Hubei/HCDC-HS6562/2024	EPI_ISL_19384546	Huangshi Center for Disease Control and Prevention	Hubei Provincial Center for Disease Control and Prevention Center of Pathogenic Microorganism Detection	Jiang et al
hCoV-19/Heilongjiang/HLJCDC-2151/2024	EPI_ISL_19475479	Institute for Viral Disease Control and Prevention, Department for Viral Disease Control and Prevention, Heilongjiang Provincial Center for Disease Control and Prevention	Institute for Viral Disease Control and Prevention, Department for Viral Disease Control and Prevention, Heilongjiang Provincial Center for Disease Control and Prevention	Xu et al
hCoV-19/Hubei/HCDC-HG7153/2024	EPI_ISL_19440088	Huanggang Center for Disease Control and Prevention	Hubei Provincial Center for Disease Control and Prevention Center of Pathogenic Microorganism Detection	Jiang et al
hCoV-19/Heilongjiang/HLJCDC-1796/2024	EPI_ISL_19475202	Institute for Viral Disease Control and Prevention, Department for Viral Disease Control and Prevention, Heilongjiang Provincial Center for Disease Control and Prevention	Institute for Viral Disease Control and Prevention, Department for Viral Disease Control and Prevention, Heilongjiang Provincial Center for Disease Control and Prevention	Xu et al
hCoV-19/Brazil/MS-FIOCRUZ-FMS230/2024	EPI_ISL_18952436	LACEN/MS	Fiocruz Mato Grosso do Sul	Zoraida del Carmen Fernandez Grillo et al
hCoV-19/Brazil/SP-IB_CEVC_2400553/2024	EPI_ISL_19177806	UPA Zona Leste de Santos	Instituto Butantan	Gabriela et al
hCoV-19/SouthAfrica/NICD-N57484/2023	EPI_ISL_18839014	AMPATH	National Institute for Communicable Diseases of the National Health Laboratory Service	Kekana D et al
hCoV-19/SouthAfrica/NICD-N57748/2024	EPI_ISL_19025705	AMPATH	National Institute for Communicable Diseases of the National Health Laboratory Service	Kekana D et al
hCoV-19/Mozambique/INS-PCS0039118/2023	EPI_ISL_18901551	Biotechnology and Genetics Laboratory - Instituto Nacional de Sa√∫de	Biotechnology and Genetics Laboratory - Instituto Nacional de Sa√∫de	Sofia Viegas et al
hCoV-19/SouthAfrica/NICD-R10185/2023	EPI_ISL_18341857	Tambo Memorial Hospital	National Institute for Communicable Diseases of the National Health Laboratory Service	Kekana D et al
hCoV-19/SouthAfrica/CERI-KRISP-K059859/2023	EPI_ISL_18607114	Pathcare	CERI, Centre for Epidemic Response and Innovation, Stellenbosch University and KRISP, KZN Research Innovation and Sequencing Platform, UKZN.	Jean Maritz et al
hCoV-19/Poland/WSSERZ-24SNR161/2024	EPI_ISL_19229145	Laboratorium Analityczne SP Szpital Wojew√≥dzki im Papie≈ºa Jana Paw≈Ça II w Zamo≈õciu	Wojew√≥dzka Stacja Sanitarno-Epidemiologiczna w Rzeszowie, Laboratorium Diagnostyki Medycznej	Marzena Baranowska et al
hCoV-19/Japan/FR001-0010/2024	EPI_ISL_19140731	Hokkaido institute of Public Health	Hokkaido institute of Public Health	Kazuhiro Okubo et al
hCoV-19/Hubei/HCDC-JM4348/2024	EPI_ISL_19040261	Jingmen Center for Diaease Control and Prevention	Hubei Provincial Center for Disease Control and Prevention Center of Pathogenic Microorganism Detection	Yongzhong Jiang et al
hCoV-19/Germany/BE-RKI-I-1141965/2023	EPI_ISL_18896321	Nationale Referenzzentrum f√ºr Influenza; FG17	Robert Koch Institute	Ralf D√ºrrwald et al
hCoV-19/Yunnan/YNCDC-0036/2024	EPI_ISL_19241380	The department for prevention and control of acute infectious diseases, Yunnan Center for Disease Control and Prevention	The department for prevention and control of acute infectious diseases, Yunnan Center for Disease Control and Prevention	Zhang et al B
hCoV-19/Japan/FR301-0470/2024	EPI_ISL_19085092	Research Center for Influenza and Respiratory Viruses, National Institute of Infectious Diseases	Research Center for Influenza and Respiratory Viruses, National Institute of Infectious Diseases	Ikuyo Takayama et al
hCoV-19/Slovakia/ruvzbb_24_02_00000147/2023	EPI_ISL_18830804	Regional Public Health Authority with the seat in Bansk√° Bystrica, Slovakia	Laboratory of Genomics and Bioinformatics, Comenius University Science Park	Lucia Maƒèarov√° et al
hCoV-19/Shanghai/SCDC-PD0201014/2024	EPI_ISL_18941367	Microbe lab, Shanghai Municipal Center for Disease Control & Prevention	Microbe lab, Shanghai Municipal Center for Disease Control & Prevention	Chen et al
hCoV-19/Brazil/ES-LACENES-321590872/2024	EPI_ISL_19199702	Central Laboratory of Public Health of the Espirito Santo - Lacen ES	Central Laboratory of Public Health of the Espirito Santo - Lacen ES	Gabriela Colombo de Mendon√ßa et al
hCoV-19/Slovakia/ruvzbb_24_02_00000115/2024	EPI_ISL_18830810	Regional Public Health Authority with the seat in Bansk√° Bystrica, Slovakia	Laboratory of Genomics and Bioinformatics, Comenius University Science Park	Lucia Maƒèarov√° et al
hCoV-19/Russia/SPE-RII-MH187292S/2024	EPI_ISL_19167059	Saint Petersburg Clinical Infectious Diseases Hospital named after S. P. Botkin	WHO National Influenza Centre Russian Federation	Andrey Komissarov et al
hCoV-19/Russia/KDA-RII-MH180975S/2024	EPI_ISL_19166963	Krasnodar City Polyclinic No 3	WHO National Influenza Centre Russian Federation	Andrey Komissarov et al
hCoV-19/Russia/SPE-RII-MH167184S/2024	EPI_ISL_18973808	Saint Petersburg City Polyclinic No 51	WHO National Influenza Centre Russian Federation	Andrey Komissarov et al
hCoV-19/USA/GA-GPHL-0310/2024	EPI_ISL_18933191	GA Department of Public Health	GA Department of Public Health	Tonia Parrott et al
hCoV-19/Russia/SPE-RII-MH202160S/2024	EPI_ISL_19503518	Saint Petersburg Aleksandrovsky Hospital	WHO National Influenza Centre Russian Federation	Andrey Komissarov et al
hCoV-19/Russia/KHA-RII-MH186188S/2024	EPI_ISL_19166921	Komsomolsk-on-Amur City Polyclinic No 9	WHO National Influenza Centre Russian Federation	Andrey Komissarov et al
hCoV-19/India/CG-AIIMSR-VRDL-INSACOG-1897/2024	EPI_ISL_18745574	State Virus Research and Diagnostic Laboratory (VRDL), Department of Microbiology, All India Institute of Medical Sciences	State Virus Research and Diagnostic Laboratory (VRDL), Department of Microbiology, All India Institute of Medical Sciences	Pushpendra Singh et al
hCoV-19/Finland/THL-06629/2024	EPI_ISL_19369751	Huslab Finland	Expert Microbiology, National Institute for Health and Welfare	Erika Lindh et al
hCoV-19/Indonesia/JK-BIOKES-W00382/2024	EPI_ISL_19262121	Laboratorium Econolab	Balai Besar Laboratorium Biologi Kesehatan	Arie Ardiansyah Nugraha et al
hCoV-19/Indonesia/JK-BIOKES-W00383/2024	EPI_ISL_19262122	Laboratorium Econolab	Balai Besar Laboratorium Biologi Kesehatan	Arie Ardiansyah Nugraha et al
hCoV-19/USA/MD-MDH-10675/2024	EPI_ISL_19452394	MERITUS MEDICAL LAB	Maryland Department of Health Laboratories Administration	James Stegman et al
hCoV-19/Japan/FR093-0061/2024	EPI_ISL_19529663	Environmental Hygiene Laboratory, Health and Welfare Department, Nagano City Health Center	Environmental Hygiene Laboratory, Health and Welfare Department, Nagano City Health Center	Chihiro Saito et al
hCoV-19/France/ARA-HCL024159426701/2024	EPI_ISL_19505233	24530 AU SERVICE ACCUEIL DES URGENCES	CNR Virus des Infections Respiratoires, France SUD	Hadrien Regue on behalf of GenEPII Plateform et al
hCoV-19/Wales/CLIMB-CM7YM1SK/2024	EPI_ISL_19522508	Wales Specialist Virology Centre Sequencing lab: Pathogen Genomics Unit	Public Health Wales Microbiology Cardiff Wales Specialist Virology Centre	Catherine Moore et al
hCoV-19/USA/NV-SNPHL-822906/2024	EPI_ISL_19530326	Southern Nevada Public Health Laboratory	Southern Nevada Public Health Laboratory	Horng-Yuan Kan et al
hCoV-19/Spain/PV-HUD-98002229/2024	EPI_ISL_19531083	Microbiology Department, University Hospital Donostia	Microbiology Department, University Hospital Donostia	Marimon JM et al
hCoV-19/Spain/CT-HUVH-E455713/2024	EPI_ISL_19526917	Hospital Universitari Vall d'Hebron - Vall d'Hebron Institut de Recerca	Hospital Universitari Vall d'Hebron - Vall d'Hebron Institut de Recerca	Cristina Andr√©s et al
hCoV-19/Thailand/NIC_BKK_P2810/2024	EPI_ISL_19304040	BMA General Hospital (Klang Hospital)	National Institute of Health, Department of Medical Sciences, Ministry of Public Health, Thailand	Pilailuk Okada et al
hCoV-19/Japan/FR047-0182/2024	EPI_ISL_19164121	Medical Microbiology and Zoology Section, Okinawa Prefectural Institute of Health and Environment	Medical Microbiology and Zoology Section, Okinawa Prefectural Institute of Health and Environment	Noriyuki Maeshiro et al
hCoV-19/Japan/FR302-1210/2024	EPI_ISL_19422401	Research Center for Influenza and Respiratory Viruses, National Institute of Infectious Diseases	Research Center for Influenza and Respiratory Viruses, National Institute of Infectious Diseases	Ikuyo Takayama et al
hCoV-19/Japan/FR036-0079/2024	EPI_ISL_19338199	Tokushima Prefectural Public Health, Pharmaceutical and Environmental Sciences Center	Tokushima Prefectural Public Health, Pharmaceutical and Environmental Sciences Center	Mizuki Yamamoto et al
hCoV-19/Australia/QLD0x01448D/2024	EPI_ISL_19169380	Pathology Queensland and Forensic Scientific Services	PHV-FSS	Chenwei Wang on behalf of Q-PHIRE Genomics et al
hCoV-19/USA/CA-SEARCH-140672/2024	EPI_ISL_19391937	Sharp HealthCare Laboratory	Andersen Lab at The Scripps Research Institute	Aaron Harding et al
hCoV-19/Japan/FR011-0288/2024	EPI_ISL_19213398	Saitama Institute of Public Health	Saitama Institute of Public Health	Hayato Ehara et al
hCoV-19/Spain/AS-HUCA-232443930/2024	EPI_ISL_19187536	Hospital Universitario Central De Asturias	Laboratorio de Virolog√≠a HUCA	Sandoval M et al
hCoV-19/Japan/FR049-0929/2024	EPI_ISL_19443208	Sendai City Institute of Public Health	Sendai City Institute of Public Health	Youko Kano et al
hCoV-19/Malaysia/IMR_SARI/2326/2024	EPI_ISL_19496396	Tunku Azizah Hospital (Kuala Lumpur Women and Children Hospital)	Institute for Medical Research, Infectious Disease Research Centre, National Institutes of Health, Ministry of Health Malaysia	Abdul Wahid MZ et al
hCoV-19/Taiwan/CDC-F92155/2024	EPI_ISL_19013060	Centers for Disease Control, R.O.C. (Taiwan)	Centers for Disease Control, R.O.C. (Taiwan)	Yu-Chi Lin et al
hCoV-19/Indonesia/JK-BIOKES-W00220/2024	EPI_ISL_18879838	RSUP Fatmawati	Balai Besar Laboratorium Biologi Kesehatan	Fajar Nur Sulistyahadi et al
hCoV-19/Pakistan/NIH-B167-S3/2023	EPI_ISL_18749793	Department of Virology, Armed Forces Institute of Pathology (AFIP)	Department of Virology, National Institute of Health, Islamabad, Pakistan	Massab Umair et al
hCoV-19/Ukraine/86565/2024	EPI_ISL_19353195	Reference laboratory for diagnostics of HIV/AIDS, virological and especially dangerous pathogens	Reference laboratory for diagnostics of HIV/AIDS, virological and especially dangerous pathogens	Iryna Demchyshyna et al
hCoV-19/SouthAfrica/NICD-R02723/2024	EPI_ISL_19125699	The National Institute For Communicable Diseases (NICD)	National Institute for Communicable Diseases of the National Health Laboratory Service	Kekana D et al
hCoV-19/Indonesia/SU-BIOKES-IK_KNO0010/2024	EPI_ISL_19412577	Balai Laboratorium Kesehatan Masyarakat Medan	Balai Besar Laboratorium Biologi Kesehatan	Arie Ardiansyah Nugraha et al
hCoV-19/SouthAfrica/CERI-KRISP-K062023/2024	EPI_ISL_19197107	PathCare	CERI, Centre for Epidemic Response and Innovation, Stellenbosch University and KRISP, KZN Research Innovation and Sequencing Platform, UKZN.	Maponga T et al
hCoV-19/Bangladesh/IEDCR-1802057/2023	EPI_ISL_18787955	Institute of Epidemiology, Disease Control and Research (IEDCR)	Institute of Epidemiology, Disease Control and Research (IEDCR)	Manjur Hossain Khan et al
hCoV-19/Indonesia/JI-ITD-61915N/2024	EPI_ISL_19212254	RSUD Dr. Soetomo	Institute of Tropical Disease, Universitas Airlangga	Jezzy R Dewantari et al
hCoV-19/Pakistan/NIH-B169-S23/2024	EPI_ISL_19221090	Shaukat Khanum Memorial Cancer Hospital & Research Centre	Department of Virology, National Institute of Health	Massab Umair et al
hCoV-19/USA/NY-URMC-O4S1O435-1/2024	EPI_ISL_19200956	URMC LABS	URMC LABS	Andrew Cameron et al
hCoV-19/Pakistan/NIH-B169-S1/2024	EPI_ISL_19221096	Shaukat Khanum Memorial Cancer Hospital & Research Centre	Department of Virology, National Institute of Health	Massab Umair et al
hCoV-19/Indonesia/JK-BIOKES-W00397/2024	EPI_ISL_19262185	Balai Besar Laboratorium Kesehatan Masyakarat Jakarta	Balai Besar Laboratorium Biologi Kesehatan	Arie Ardiansyah Nugraha et al
hCoV-19/Indonesia/JK-BIOKES-W00505/2024	EPI_ISL_19412575	RSPI Prof Dr Sulianti Saroso	Balai Besar Laboratorium Biologi Kesehatan	Arie Ardiansyah Nugraha et al
hCoV-19/Germany/BY-LGL-6287696/2024	EPI_ISL_19288350	Bayerisches Landesamt fuer Gesundheit und Lebensmittelsicherheit (LGL)	Bayerisches Landesamt fuer Gesundheit und Lebensmittelsicherheit (LGL)	Alexandra Dangel et al
hCoV-19/SouthAfrica/NICD-N58586/2024	EPI_ISL_19465118	AMPATH	National Institute for Communicable Diseases of the National Health Laboratory Service	Kekana D et al
hCoV-19/Portugal/PT50844/2024	EPI_ISL_19190879	Instituto Nacional de Saude Doutor Ricardo Jorge (INSA)	Instituto Nacional de Saude Doutor Ricardo Jorge (INSA)	Borges et al
hCoV-19/Iraq/15052024_bar30/2024	EPI_ISL_19462449	PHL	NIC-CPHL	Iman Aufi et al
hCoV-19/Russia/SPE-RII-MH198601S/2024	EPI_ISL_19502953	Saint Petersburg City Polyclinic No 106	WHO National Influenza Centre Russian Federation	Andrey Komissarov et al
hCoV-19/Russia/SPE-RII-MH196022S/2024	EPI_ISL_19502694	Saint Petersburg City Polyclinic No 106	WHO National Influenza Centre Russian Federation	Andrey Komissarov et al
hCoV-19/USA/CT-Yale-25435/2024	EPI_ISL_18887287	Yale Clinical Virology Lab	Grubaugh Lab - Yale School of Public Health	Anne Hahn et al
hCoV-19/Bangladesh/SIRS_ideSHi_1240208016/2024	EPI_ISL_19174007	International Centre for Diarrhoeal Disease Research, Bangladesh (icddr,b)	Institute for Developing Science and Health Initiatives (ideSHi)	Mahin Hasan et al
hCoV-19/Bangladesh/SIRS_ideSHi_3240310025/2024	EPI_ISL_19174029	International Centre for Diarrhoeal Disease Research, Bangladesh (icddr,b)	Institute for Developing Science and Health Initiatives (ideSHi)	Mahin Hasan et al
hCoV-19/India/OR-RMRC_B-ICMR-INSACOG-ILI-2432/2024	EPI_ISL_19434882	Regional VRDL ICMR-RMRC, Bhubaneswar	Regional VRDL ICMR-RMRC, Bhubaneswar	Subhra Subhadra et al
hCoV-19/India/MH-ICMR-NIV-G-15988/2024	EPI_ISL_19192590	ICMR-National Institute of Virology	ICMR-National Institute of Virology	Dr. Varsha Potdar et al
hCoV-19/Thailand/NIC_BKK_170/2024	EPI_ISL_18854176	Bureau of the Royal Household	National Institute of Health, Department of Medical Sciences, Ministry of Public Health, Thailand	Pilailuk Okada et al
hCoV-19/Indonesia/JK-OUCRU-GSILab-1156417/2024	EPI_ISL_18983209	Genomik Solidaritas Indonesia Laboratorium	Genomik Solidaritas Indonesia Laboratorium	Bayu Satria Wiratama et al
hCoV-19/India/MH-ICMR-NIV-241387/2024	EPI_ISL_19190421	ICMR-National Institute of Virology - INSACOG	ICMR-National Institute of Virology - INSACOG	Dr. Varsha Potdar et al
hCoV-19/India/MH-ICMR-NIV-24-2522/2024	EPI_ISL_19459296	ICMR-National Institute of Virology	ICMR-National Institute of Virology	Dr. Varsha Potdar on behalf of NIC Team et al
hCoV-19/India/MH_BJCOG_INSACOG_6814/2024	EPI_ISL_19336902	A.G Diagnostics Pvt Ltd, Pune	Center for Genomics, Department of Microbiology, BJ Government Medical College and Sassoon Hospitals	Dr Rajesh Karyakarte et al
hCoV-19/India/MH_BJCOG_INSACOG_6862/2024	EPI_ISL_19336950	PCR laboratory, Rajiv Gandhi Medical College and Chhatrapati Shivaji Maharaj Hospital, Thane	Center for Genomics, Department of Microbiology, BJ Government Medical College and Sassoon Hospitals	Dr Rajesh Karyakarte et al
hCoV-19/India/MH-ICMR-NIV-G-16201/2024	EPI_ISL_19351749	ICMR-National Institute of Virology	ICMR-National Institute of Virology	Dr. Varsha Potdar et al
hCoV-19/India/MH-ICMR-NIV-243617/2024	EPI_ISL_19459313	ICMR-National Institute of Virology	ICMR-National Institute of Virology	Dr. Varsha Potdar on behalf of NIC Team et al
hCoV-19/Malaysia/IMR_SARI/2037/2024	EPI_ISL_19496391	Raja Permaisuri Bainun Hospital	Institute for Medical Research, Infectious Disease Research Centre, National Institutes of Health, Ministry of Health Malaysia	Abdul Wahid MZ et al
hCoV-19/India/MH_BJCOG_INSACOG_6896/2024	EPI_ISL_19336983	PCR laboratory, Rajiv Gandhi Medical College and Chhatrapati Shivaji Maharaj Hospital, Thane	Center for Genomics, Department of Microbiology, BJ Government Medical College and Sassoon Hospitals	Dr Rajesh Karyakarte et al
hCoV-19/SouthAfrica/NICD-R06429/2024	EPI_ISL_19372851	NICD	National Institute for Communicable Diseases of the National Health Laboratory Service	Kekana D et al
hCoV-19/Ecuador/GENSBIO-INSPI-105777/2024	EPI_ISL_19453406	Laboratorio de Influenza y Otros Virus Respiratorios, INSPI-CZ9	Centro de Referencia Nacional de Genomica, Secuenciacion y Bioinformatica GENSBIO, INSPI-CZ9	Andres Carrazco-Montalvo* et al
hCoV-19/SouthSudan/C-06-011/2024	EPI_ISL_19331937	National Public Health Laboratories, Ministry of Health, South Sudan, WHO South Sudan, MRC/UVRI and LSHTM, Viral Pathogen Research Laboratories, Entebbe	MRC/UVRI and LSHTM, Viral Pathogen Research Laboratories, Entebbe	Ronald Kiiza et al
hCoV-19/Liaoning/LNCDC-345-4/2024	EPI_ISL_19450541	Institute for Communicable and Infectious Diseases Prevention and Control, Liaoning Center for Disease Control and Prevention	Institute for Communicable and Infectious Diseases Prevention and Control, Liaoning Center for Disease Control and Prevention	Mao et al
hCoV-19/Qatar/NIC-13-VI-0081518/2024	EPI_ISL_19518080	Section of Virology and Molecular Biology, Department of Laboratory Medicine and Pathology, Hamad Medical Corporation	Section of Virology and Molecular Biology, Department of Laboratory Medicine and Pathology, Hamad Medical Corporation	Dr. Mohamed Ali Ben Hadj Kacem et al
hCoV-19/Bangladesh/SIRS_ideSHi_2240314020/2024	EPI_ISL_19174028	International Centre for Diarrhoeal Disease Research, Bangladesh (icddr,b)	Institute for Developing Science and Health Initiatives (ideSHi)	Mahin Hasan et al
hCoV-19/USA/MI-UM-L378342476/2024	EPI_ISL_19251056	University of Michigan, Lauring Lab, Department of Microbiology and Immunology	University of Michigan, Lauring Lab, Department of Microbiology and Immunology	Lauring et al
hCoV-19/Canada/BC-BCCDC-719969/2024	EPI_ISL_19266479	British Columbia Centre For Disease Control	B.C. Centre for Disease Control Public Health Laboratory	Natalie Prystajecky et al
hCoV-19/Poland/WSSELUB-0329/2024	EPI_ISL_19424729	Laboratorium Mikrobiologiczne Wojew√≥dzki Szpital Specjalistyczny W Bia≈Çej Podlaskiej	Wojew√≥dzka Stacja Sanitarno-Epidemiologiczna w Lublinie	Micha≈Ç Bartosik et al
hCoV-19/USA/AZ-CDC-LC1115841/2024	EPI_ISL_19379217	Laboratory Corporation of America	Respiratory Viruses Branch, Division of Viral Diseases, Centers for Disease Control and Prevention	Dakota Howard et al
hCoV-19/USA/CA-GBW-GKISBBBC06360/2024	EPI_ISL_19191839	Clinical Enterprise: CDC Multiplex Nasal Phase 3 (DC Indv) - Severe acute respiratory syndrome coronavirus 2	Ginkgo Bioworks Concentric	Keith Robison et al
hCoV-19/Hubei/HCDC-JM5694/2024	EPI_ISL_19256682	Jingmen Center for Diaease Control and Prevention	Hubei Provincial Center for Disease Control and Prevention Center of Pathogenic Microorganism Detection	Jiang et al
hCoV-19/Liaoning/LNCDC-343-1/2024	EPI_ISL_19450543	Institute for Communicable and Infectious Diseases Prevention and Control, Liaoning Center for Disease Control and Prevention	Institute for Communicable and Infectious Diseases Prevention and Control, Liaoning Center for Disease Control and Prevention	Mao et al
hCoV-19/Chile/CO-66808/2024	EPI_ISL_19390727	Genetica Molecular and Subdepartamento de Virologia ISP Chile	Instituto de Salud Publica de Chile	Gabriel Leal et al
hCoV-19/Canada/ON-PHL-202415302/2024	EPI_ISL_19457443	Public Health Ontario Laboratory	Public Health Ontario Laboratory	Jacob Afelskie et al
hCoV-19/USA/HI-H2329108/2024	EPI_ISL_19251328	State Laboratories Division, Hawaii State Department of Health	State Laboratories Division, Hawaii State Department of Health	Pamela O'Brien et al
hCoV-19/Brazil/SC-LACENSC-422142741/2024	EPI_ISL_19471592	Laborat√≥rio Central de Sa√∫de P√∫blica do Estado de Santa Catarina (LACEN/SC)	Laborat√≥rio Central de Sa√∫de P√∫blica do Estado de Santa Catarina (LACEN/SC)	Sabrina Gon√ßalves et al
hCoV-19/Philippines/PH-BGHMC-5-322/2024	EPI_ISL_19299319	Baguio General Hospital and Medical Center	Baguio General Hospital and Medical Center	Rommel C. Verganio et al
hCoV-19/Thailand/NIC_BKK_1932/2024	EPI_ISL_19444184	Bureau of the Royal Household	National Institute of Health, Department of Medical Sciences, Ministry of Public Health, Thailand	Pilailuk Okada et al
hCoV-19/Hubei/HCDC-SY5786/2024	EPI_ISL_19266894	Shiyan Center for Disease Control and Prevention	Hubei Provincial Center for Disease Control and Prevention Center of Pathogenic Microorganism Detection	Jiang et al
hCoV-19/Liaoning/LNCDC-357-1/2024	EPI_ISL_19504575	Institute for Communicable and Infectious Diseases Prevention and Control, Liaoning Center for Disease Control and Prevention	Institute for Communicable and Infectious Diseases Prevention and Control, Liaoning Center for Disease Control and Prevention	Mao et al
hCoV-19/Liaoning/LNCDC-348-1/2024	EPI_ISL_19504531	Institute for Communicable and Infectious Diseases Prevention and Control, Liaoning Center for Disease Control and Prevention	Institute for Communicable and Infectious Diseases Prevention and Control, Liaoning Center for Disease Control and Prevention	Mao et al
hCoV-19/Liaoning/LNCDC-352-8/2024	EPI_ISL_19504551	Institute for Communicable and Infectious Diseases Prevention and Control, Liaoning Center for Disease Control and Prevention	Institute for Communicable and Infectious Diseases Prevention and Control, Liaoning Center for Disease Control and Prevention	Mao et al
hCoV-19/Liaoning/LNCDC-349-5/2024	EPI_ISL_19504536	Institute for Communicable and Infectious Diseases Prevention and Control, Liaoning Center for Disease Control and Prevention	Institute for Communicable and Infectious Diseases Prevention and Control, Liaoning Center for Disease Control and Prevention	Mao et al
hCoV-19/India/AS-DIB-1324/2024	EPI_ISL_19448011	Regional VRDL_ICMR-RMRC-NER_Dibrugarh_Assam_India	Regional VRDL_ICMR-RMRC-NER_Dibrugarh_Assam_India	B Borkakoty et al
hCoV-19/India/AS-DIB-1400/2024	EPI_ISL_19448021	Regional VRDL_ICMR-RMRC-NER_Dibrugarh_Assam_India	Regional VRDL_ICMR-RMRC-NER_Dibrugarh_Assam_India	B Borkakoty et al
hCoV-19/India/AS-DIB-1256/2024	EPI_ISL_19448006	Regional VRDL_ICMR-RMRC-NER_Dibrugarh_Assam_India	Regional VRDL_ICMR-RMRC-NER_Dibrugarh_Assam_India	B Borkakoty et al
hCoV-19/USA/MS-MSPHL-0299/2024	EPI_ISL_19380207	MS Public Health Laboratory	MS Public Health Laboratory	Beata Karowlewicz et al
hCoV-19/Nigeria/NCDC-NRL-GL-00545/2024	EPI_ISL_19331249	OYO	National Reference Laboratory, Nigeria Centre for Disease Control and Prevention	Olusola Anuoluwapo Akanbi et al
hCoV-19/Nigeria/NCDC-NRL-GL-000351/2024	EPI_ISL_18998884	National Reference Laboratory, Nigeria Centre for Disease Control and Prevention	National Reference Laboratory, Nigeria Centre for Disease Control and Prevention	Olusola Anuoluwapo Akanbi et al
hCoV-19/Nigeria/NCDC-NRL-GL-000345/2024	EPI_ISL_18998880	National Reference Laboratory, Nigeria Centre for Disease Control and Prevention	National Reference Laboratory, Nigeria Centre for Disease Control and Prevention	Olusola Anuoluwapo Akanbi et al
hCoV-19/Nigeria/NCDC-NRL-GL-00581/2024	EPI_ISL_19331271	OSUN	National Reference Laboratory, Nigeria Centre for Disease Control and Prevention	Olusola Anuoluwapo Akanbi et al
hCoV-19/Nigeria/NCDC-NRL-GL-00584/2024	EPI_ISL_19331274	EKITI	National Reference Laboratory, Nigeria Centre for Disease Control and Prevention	Olusola Anuoluwapo Akanbi et al
hCoV-19/Nigeria/NCDC-NRL-GL-00560/2024	EPI_ISL_19331260	EKITI	National Reference Laboratory, Nigeria Centre for Disease Control and Prevention	Olusola Anuoluwapo Akanbi et al
hCoV-19/Mozambique/INS-PMB0704512/2024	EPI_ISL_19259155	Biotechnology and Genetics Laboratory - Instituto Nacional de Sa√∫de	Biotechnology and Genetics Laboratory - Instituto Nacional de Sa√∫de	Sofia Viegas et al
hCoV-19/Brazil/RJ-FIOCRUZ-9922/2024	EPI_ISL_19389854	Laboratorio Central de Saude Publica do Estado do Rio de Janeiro (LACEN/RJ)	Instituto Oswaldo Cruz FIOCRUZ - Laboratory of Respiratory Viruses and Measles (LVRS)	Paola Resende et al
hCoV-19/India/MH_BJCOG_INSACOG_6754/2024	EPI_ISL_19208455	A.G Diagnostics Pvt Ltd, Pune	Center for Genomics, Department of Microbiology, BJ Government Medical College and Sassoon Hospitals, Pune - 411001, Maharashtra, India	Dr Rajesh Karyakarte et al
hCoV-19/Brazil/RJ-FIOCRUZ-11670/2024	EPI_ISL_19519402	Laboratory of Respiratory Viruses and Measles, Oswaldo Cruz Institute, FIOCRUZ	Instituto Oswaldo Cruz FIOCRUZ - Laboratory of Respiratory Viruses and Measles (LVRS)	Paola Resende et al
hCoV-19/Brazil/RJ-FIOCRUZ-10616/2024	EPI_ISL_19440920	Laboratory of Respiratory Viruses and Measles, Oswaldo Cruz Institute, FIOCRUZ	Instituto Oswaldo Cruz FIOCRUZ - Laboratory of Respiratory Viruses and Measles (LVRS)	Paola Resende et al
hCoV-19/env/India/MH-NCL-154-13/2024	EPI_ISL_19212688	NCIM, CSIR-National Chemical laboratory	NCIM, CSIR-National Chemical laboratory	Vinay Rajput et al
hCoV-19/Scotland/CLIMB-CM7YE73C/2024	EPI_ISL_19344777	West of Scotland Specialist Virology Centre, NHSGGC / MRC-University of Glasgow Centre for Virus Research	University of Glasgow	Ana da Silva Filipe et al
hCoV-19/Uruguay/DLSP_MU92p/2024	EPI_ISL_19439768	M√©dica Uruguaya (MUCAM)	Departamento Laboratorios de Salud P√∫blica (DLSP) Ministerio de Salud P√∫blica	Cortinas et al
hCoV-19/Germany/NW-RKI-I-1143508/2024	EPI_ISL_19244527	Medizinische Laboratorien D√ºsseldorf	Robert Koch Institute	Roland Geisel et al
hCoV-19/France/IDF-IPP06652/2024	EPI_ISL_19221744	Labo Analyses Med	National Reference Center for Viruses of Respiratory Infections, Institut Pasteur, Paris	Myriam Aouiti Trabelsi et al
hCoV-19/Hubei/HCDC-XY6898/2024	EPI_ISL_19385003	Xiangyang Center for Disease Control and Prevention	Hubei Provincial Center for Disease Control and Prevention Center of Pathogenic Microorganism Detection	Jiang et al
hCoV-19/India/TN-ICMR-NIV-G-14886/2023	EPI_ISL_19147242	ICMR-National Institute of Virology	ICMR-National Institute of Virology	Dr. Varsha Potdar on behalf of NIC Team et al
hCoV-19/India/KA-RFNB-20977/2023	EPI_ISL_18857889	PUBLIC HEALTH LABORATORY, CHIKKABALLAPUR	National Centre for Biological Sciences, TIFR - Rockefeller Foundation	Vinay Kumar et al
hCoV-19/Liaoning/LNCDC-177-2/2024	EPI_ISL_19132161	Institute for Communicable and Infectious Diseases Prevention and Control, Liaoning Center for Disease Control and Prevention	Institute for Communicable and Infectious Diseases Prevention and Control, Liaoning Center for Disease Control and Prevention	Mao et al
hCoV-19/India/MH_BJCOG_INSACOG_6223/2024	EPI_ISL_18725684	B J Government Medical College and Sassoon General Hospitals, Pune	Center for Genomics, Department of Microbiology, BJ Government Medical College and Sassoon Hospitals	Dr Rajesh Karyakarte et al
hCoV-19/India/MH_BJCOG_6478/2024	EPI_ISL_19032836	Sahyadri Speciality Labs	Center for Genomics, Department of Microbiology, BJ Government Medical College and Sassoon Hospitals, Pune - 411001, Maharashtra, India	Dr Rajesh Karyakarte et al
hCoV-19/France/IDF-IPP03706/2024	EPI_ISL_18976509	Labo Analyses Med	National Reference Center for Viruses of Respiratory Infections (CNR VIR), Institut Pasteur	L√©a Avon et al
hCoV-19/Sweden/O-C030949063/2023	EPI_ISL_18672590	Unilabs Sk√∂vde Laboratorium	Unilabs Eskilstuna Laboratorium	Annika Ohlsson et al
hCoV-19/Indonesia/JK-BIOKES-W00020/2023	EPI_ISL_18770453	RSPI Prof Dr Sulianti Saroso	Balai Besar Laboratorium Biologi Kesehatan	Fajar Nur Sulistyahadi et al
hCoV-19/India/KA-RFNB-21368/2024	EPI_ISL_19146520	MCH VRDL LAB DEVANAHALLI	National Centre for Biological Sciences, Tata Institute of Fundamental Research (TIFR)	Vinay Kumar et al
hCoV-19/Myanmar/DMR_24007/2023	EPI_ISL_18744372	Department of Medical Research	Department of Medical Research	Myat Htut Nyunt et al
hCoV-19/India/CG-AIIMSR-VRDL-INSACOG-2010/2024	EPI_ISL_18866457	State Virus Research and Diagnostic Laboratory (VRDL), Department of Microbiology, All India Institute of Medical Sciences	State Virus Research and Diagnostic Laboratory (VRDL), Department of Microbiology, All India Institute of Medical Sciences	Pushpendra Singh et al
hCoV-19/Congo/BZV-LNSP-137/2023	EPI_ISL_18628147	Laboratoire National de Sant√© Publique de Brazzaville	Laboratoire National de Sant√© Publique de Brazzaville	Felix Koukouikila-Koussounda et al
hCoV-19/DRC/INRB-DRC-002/2023	EPI_ISL_19049532	Pathogen Genomics Lab, National Institute for Biomedical Research (INRB)	Pathogen Genomics Lab, National Institute for Biomedical Research (INRB)	Placide Mbala-Kingebeni et al A
hCoV-19/DRC/INRB-DRC-006/2023	EPI_ISL_19049535	Pathogen Genomics Lab, National Institute for Biomedical Research (INRB)	Pathogen Genomics Lab, National Institute for Biomedical Research (INRB)	Placide Mbala-Kingebeni et al A
hCoV-19/Pakistan/NIH-B164-S2/2023	EPI_ISL_18724708	Department of Virology, Armed Forces Institute of Pathology (AFIP)	Department of Virology, National Institute of Health, Islamabad, Pakistan	Massab Umair et al
hCoV-19/Scotland/CLIMB-CM7YRSHC/2024	EPI_ISL_18913457	West of Scotland Specialist Virology Centre, NHSGGC / MRC-University of Glasgow Centre for Virus Research	Wellcome Sanger Institute	Ana da Silva Filipe et al
hCoV-19/India/JK-SK-2-1054095/2024	EPI_ISL_19026168	VRDL SKIMS Srinagar	NIV Influenza	Dr Bashir A Fomda et al
hCoV-19/France/GES-RELAB-IPP05449/2024	EPI_ISL_19166011	Labo Analyses Med	National Reference Center for Viruses of Respiratory Infections (CNR VIR), Institut Pasteur	Myriam Aouiti Trabelsi et al
hCoV-19/Sichuan/YBCDC-XGCX063/2024	EPI_ISL_18971800	Microbiology laboratory, Sichuan Center of Disease Control and Prevention	Microbiology laboratory, Sichuan Center of Disease Control and Prevention	Jiang et al
hCoV-19/Sichuan/ZGCDC-zgxg206/2024	EPI_ISL_19132659	Zigong Center of Disease Control and Prevention	Microbiology laboratory, Sichuan Center of Disease Control and Prevention	Wang et al
hCoV-19/Shanghai/SCDC-MHXG031106/2024	EPI_ISL_19079069	Microbe lab, Shanghai Municipal Center for Disease Control & Prevention	Microbe lab, Shanghai Municipal Center for Disease Control & Prevention	Chen et al
hCoV-19/Sichuan/ZYCDC-XG023/2024	EPI_ISL_18971819	Ziyang Center of Disease Control and Prevention	Microbiology laboratory, Sichuan Center of Disease Control and Prevention	Zhang et al B
hCoV-19/Sichuan/CDCDC-19-CX124/2024	EPI_ISL_18947787	Chengdu Center of Disease Control and Prevention	Microbiology laboratory, Sichuan Center of Disease Control and Prevention	Zhou et al
hCoV-19/Sichuan/NCSCDC-NC192/2024	EPI_ISL_19013942	Nanchong Center of Disease Control and Prevention	Microbiology laboratory, Sichuan Center of Disease Control and Prevention	Li et al
hCoV-19/Brazil/PB-000208-IEC/2023	EPI_ISL_18804556	Central Public Health Laboratory of the State Paraiba	Evandro Chagas Institute	Mirleide Cordeiro dos Santos et al
hCoV-19/Ukraine/84426/2024	EPI_ISL_18891740	Reference laboratory for diagnostics of HIV/AIDS, virological and especially dangerous pathogens	Reference laboratory for diagnostics of HIV/AIDS, virological and especially dangerous pathogens	Iryna Demchyshyna et al
hCoV-19/Shanghai/SCDC-HG1204-4100/2023	EPI_ISL_18672168	Microbe lab, Shanghai Municipal Center for Disease Control & Prevention	Microbe lab, Shanghai Municipal Center for Disease Control & Prevention	Chen et al
hCoV-19/Hubei/HCDC-YC4387/2024	EPI_ISL_19041049	Yichang Center for Disease Control and Prevention	Hubei Provincial Center for Disease Control and Prevention Center of Pathogenic Microorganism Detection	Yongzhong Jiang et al
hCoV-19/Shanghai/SCDC-HG0223-544/2024	EPI_ISL_19018145	Microbe lab, Shanghai Municipal Center for Disease Control & Prevention	Microbe lab, Shanghai Municipal Center for Disease Control & Prevention	Chen et al
hCoV-19/Brazil/PB-002461-IEC/2024	EPI_ISL_18902070	Central Public Health Laboratory of the State Paraiba	Evandro Chagas Institute	Mirleide Cordeiro dos Santos et al
hCoV-19/Philippines/PH-RITM-4558/2024	EPI_ISL_19159264	Virology, Research Institute for Tropical Medicine	Research Institute for Tropical Medicine	Francisco Gerardo M. Polotan et al
hCoV-19/Philippines/PH-RITM-4649/2024	EPI_ISL_19381903	Vicente Sotto Memorial Medical Center	Research Institute for Tropical Medicine	Francisco Gerardo M. Polotan et al
hCoV-19/Philippines/PH-SLH-3-186/2024	EPI_ISL_19239264	San Lazaro Hospital	Research Institute for Tropical Medicine	Dorcas V. Umipig et al
hCoV-19/USA/CA-SC-282090/2023	EPI_ISL_18797091	Santa Clara Valley Medical Center	Santa Clara County Public Health Laboratory	Daniel Castillo et al
hCoV-19/Turkey/HSGM-AA000117/2024	EPI_ISL_19108325	Ministry of Health T√ºrkiye	Ministry of Health Turkey, Public Health Directorate, National Virology Reference Laboratory	S√ºleyman Yal√ßƒ±n et al
hCoV-19/Brazil/PA-006420-IEC/2024	EPI_ISL_19030622	Evandro Chagas Institute	Evandro Chagas Institute	Mirleide Cordeiro dos Santos et al
hCoV-19/Brazil/RS-LGBM-HMV-01-0678-F/2024	EPI_ISL_19414631	Laboratorio de Genetica e Biologia Molecular do Hospital Moinhos de Vento	Laboratorio de Genetica e Biologia Molecular do Hospital Moinhos de Vento	Tiago Finger Andreis et al
hCoV-19/India/GJ-INSACOG-GBRC13895/2024	EPI_ISL_19016251	Zydus Hospital & Healthcare Research Pvt. Ltd.	Gujarat Biotechnology Research Centre	Nimesh Patel et al
hCoV-19/SouthSudan/C-06-003/2024	EPI_ISL_19331960	National Public Health Laboratories, Ministry of Health, South Sudan, WHO South Sudan, MRC/UVRI and LSHTM, Viral Pathogen Research Laboratories, Entebbe	MRC/UVRI and LSHTM, Viral Pathogen Research Laboratories, Entebbe	Ronald Kiiza et al
hCoV-19/India/MH_BJCOG_INSACOG_6077/2023	EPI_ISL_18718932	A.G Diagnostics Pvt Ltd, Pune	Center for Genomics, Department of Microbiology, BJ Government Medical College and Sassoon Hospitals, Pune - 411001, Maharashtra, India	Dr Rajesh Karyakarte et al
hCoV-19/India/MH_BJCOG_INSACOG_6259/2024	EPI_ISL_18798300	Krsnaa Diagnostics, Pune	Center for Genomics, Department of Microbiology, BJ Government Medical College and Sassoon Hospitals, Pune - 411001, Maharashtra, India	Dr Rajesh Karyakarte et al
hCoV-19/Poland/WSSERZ-24SNR159/2024	EPI_ISL_19229143	Laboratorium Analityczne SP Szpital Wojew√≥dzki im Papie≈ºa Jana Paw≈Ça II w Zamo≈õciu	Wojew√≥dzka Stacja Sanitarno-Epidemiologiczna w Rzeszowie, Laboratorium Diagnostyki Medycznej	Marzena Baranowska et al
hCoV-19/India/MH_BJCOG_INSACOG_6270/2024	EPI_ISL_18798311	New Bhosari RTPCR Lab	Center for Genomics, Department of Microbiology, BJ Government Medical College and Sassoon Hospitals, Pune - 411001, Maharashtra, India	Dr Rajesh Karyakarte et al
hCoV-19/Myanmar/DMR_24021/2024	EPI_ISL_19138940	Department of Medical Research	Department of Medical Research	Myat Htut Nyunt et al
hCoV-19/Netherlands/NB-RIVM-135565/2023	EPI_ISL_18701826	National Institute for Public Health and the Environment (RIVM)	National Institute for Public Health and the Environment (RIVM)	Adam Meijer et al
hCoV-19/England/CLIMB-CM7YR9Z6/2023	EPI_ISL_18641349	Respiratory Virus Unit, Microbiology Services Colindale, Public Health England	UK Health Security Agency (UKHSA)	Angie Lackenby on behalf of PHE Covid Sequencing Team et al
hCoV-19/India/GJ-INSACOG-GBRC13651/2023	EPI_ISL_18694667	Supratech Micropath Diagnostics & Research laboratory, Ahmedabad	Gujarat Biotechnology Research Centre-INSACOG	Sonal Sharma et al
hCoV-19/Argentina/INEI126850/2024	EPI_ISL_19372872	Servicio Virosis Respiratorias-Departamento Virolog√≠a-INEI	Instituto Nacional Enfermedades Infecciosas C.G.Malbran	Dattero ME. et al
hCoV-19/Mexico/SON_InDRE_FB1039/2024	EPI_ISL_19373514	LESP Sonora	Instituto de Diagnostico y Referencia Epidemiologicos (INDRE)	Claudia Wong-Arambula et al
hCoV-19/Heilongjiang/HLJCDC-0736/2024	EPI_ISL_19080904	Institute for Viral Disease Control and Prevention, Department for Viral Disease Control and Prevention, Heilongjiang Provincial Center for Disease Control and Prevention	Institute for Viral Disease Control and Prevention, Department for Viral Disease Control and Prevention, Heilongjiang Provincial Center for Disease Control and Prevention	Xu Jun et al
hCoV-19/Australia/TAS007007/2024	EPI_ISL_18967354	Royal Hobart Hospital	Royal Hobart Hospital	J Williamson et al
hCoV-19/Henan/SMXCDC122202/2023	EPI_ISL_18758211	Sanmenxia Center for Disease prevention and control	Sanmenxia Center for Disease prevention and control	Yang et al
hCoV-19/Indonesia/JI-ITD-61890NT/2024	EPI_ISL_19212235	National Hospital	Institute of Tropical Disease, Universitas Airlangga	Kazufumi Shimizu et al
hCoV-19/Indonesia/JI-ITD-61898NT/2024	EPI_ISL_19212242	Premier Hospital Surabaya	Institute of Tropical Disease, Universitas Airlangga	Aldise M Nastri et al
hCoV-19/env/India/MH-NCL-138-06/2024	EPI_ISL_19212672	NCIM, CSIR-National Chemical laboratory	NCIM, CSIR-National Chemical laboratory	Vinay Rajput et al
hCoV-19/Brazil/SP-FIOCRUZ-8820/2024	EPI_ISL_19271414	Unidade de Apoio ao Diagnostico da Covid-19 (UNADIG-RJ)	Laboratory of Respiratory Viruses and Measles, Oswaldo Cruz Institute, FIOCRUZ	Paola Resende et al
hCoV-19/Indonesia/JI-ITD-61895NT/2024	EPI_ISL_19212240	Premier Hospital Surabaya	Institute of Tropical Disease, Universitas Airlangga	Kazufumi Shimizu et al
hCoV-19/Brazil/TO-FIOCRUZ-3117/2024	EPI_ISL_19133545	Laboratorio Central de Saude Publica do Estado do Tocantins (LACEN/TO)	Instituto Oswaldo Cruz FIOCRUZ - Laboratory of Respiratory Viruses and Measles (LVRS)	Paola Resende et al
hCoV-19/Hubei/HCDC-XY4567/2024	EPI_ISL_19040976	Xiangyang Center for Disease Control and Prevention	Hubei Provincial Center for Disease Control and Prevention Center of Pathogenic Microorganism Detection	Yongzhong Jiang et al
hCoV-19/Shanghai/SCDC-HG0131-304/2024	EPI_ISL_18967935	Microbe lab, Shanghai Municipal Center for Disease Control & Prevention	Microbe lab, Shanghai Municipal Center for Disease Control & Prevention	Chen et al
hCoV-19/Russia/SPE-RII-MH165543S/2024	EPI_ISL_18845532	Saint Petersburg Dermatovenerologic Dispensary No 1	WHO National Influenza Centre Russian Federation	Andrey Komissarov et al
hCoV-19/Hubei/HCDC-HS5529/2024	EPI_ISL_19200573	Huangshi Center for Disease Control and Prevention	Hubei Provincial Center for Disease Control and Prevention Center of Pathogenic Microorganism Detection	Jiang et al
hCoV-19/Shanghai/SCDC-HG0204-350/2024	EPI_ISL_18967959	Microbe lab, Shanghai Municipal Center for Disease Control & Prevention	Microbe lab, Shanghai Municipal Center for Disease Control & Prevention	Chen et al
hCoV-19/Liaoning/LNCDC-361-9/2024	EPI_ISL_19504590	Institute for Communicable and Infectious Diseases Prevention and Control, Liaoning Center for Disease Control and Prevention	Institute for Communicable and Infectious Diseases Prevention and Control, Liaoning Center for Disease Control and Prevention	Mao et al
hCoV-19/Hubei/HCDC-YC5671/2024	EPI_ISL_19234392	Yichang Center for Disease Control and Prevention	Hubei Provincial Center for Disease Control and Prevention Center of Pathogenic Microorganism Detection	Jiang et al
hCoV-19/Henan/PYCDC-XG0070/2024	EPI_ISL_19028478	Microbiological laboratory, Puyang Center for Disease Control and Prevention	Microbiological laboratory, Puyang Center for Disease Control and Prevention	Xu et al
hCoV-19/Henan/XYCDC-150/2024	EPI_ISL_19440064	Central laboratory, Xinyang Center for Disease Control and Prevention	Central laboratory, Xinyang Center for Disease Control and Prevention	Lv et al
hCoV-19/Shanghai/SCDC-HG1208-4132/2023	EPI_ISL_18703822	Microbe lab, Shanghai Municipal Center for Disease Control & Prevention	Microbe lab, Shanghai Municipal Center for Disease Control & Prevention	Chen et al
hCoV-19/Hubei/HCDC-WH3628/2023	EPI_ISL_18797884	Wuhan Center for Disease Control and Prevention	Hubei Provincial Center for Disease Control and Prevention Center of Pathogenic Microorganism Detection	Yongzhong Jiang et al
hCoV-19/India/MH_BJCOG_6430/2024	EPI_ISL_19032798	New Bhosari RTPCR Lab	Center for Genomics, Department of Microbiology, BJ Government Medical College and Sassoon Hospitals, Pune - 411001, Maharashtra, India	Dr Rajesh Karyakarte et al
hCoV-19/India/MH_BJCOG_INSACOG_6737/2024	EPI_ISL_19208440	Ashwini Sahakari Rugnalaya Ani Sanshodhan Kendra Niy Solapur	Center for Genomics, Department of Microbiology, BJ Government Medical College and Sassoon Hospitals, Pune - 411001, Maharashtra, India	Dr Rajesh Karyakarte et al
hCoV-19/Bangladesh/SIRS_ideSHi_3231203017/2023	EPI_ISL_18839342	International Centre for Diarrhoeal Disease Research, Bangladesh (icddr,b)	Institute for Developing Science and Health Initiatives (ideSHi)	Saikt Rahman et al
hCoV-19/Vietnam/NHTD-OUCRU4231/2024	EPI_ISL_18949361	National Hospital of Tropical Diseases	Oxford University Clinical Research Unit, Hanoi, Vietnam	Nguyen Thi Tam et al
hCoV-19/Pakistan/NIH-B168-S1/2024	EPI_ISL_18947862	Pakistan Kidney and Liver Institute and Research center, Lahore	Department of Virology, National Institute of Health, Islamabad, Pakistan	Massab Umair et al
hCoV-19/Canada/BC-BCCDC-709961/2024	EPI_ISL_19109592	British Columbia Centre For Disease Control	B.C. Centre for Disease Control Public Health Laboratory	Natalie Prystajecky et al
hCoV-19/Pakistan/NIH-B169-S31/2024	EPI_ISL_19221081	Shaukat Khanum Memorial Cancer Hospital & Research Centre	Department of Virology, National Institute of Health	Massab Umair et al
hCoV-19/Pakistan/NIC-ICT-1031/2024	EPI_ISL_19029910	Department of Virology, National Influenza Centre, National Institutes of Health	Department of Virology, National Influenza Centre, National Institutes of Health	Nazish et al
hCoV-19/Heilongjiang/HLJCDC-0255/2024	EPI_ISL_18997847	Institute for Viral Disease Control and Prevention, Department for Viral Disease Control and Prevention, Heilongjiang Provincial Center for Disease Control and Prevention,	Institute for Viral Disease Control and Prevention, Department for Viral Disease Control and Prevention, Heilongjiang Provincial Center for Disease Control and Prevention,	Xu Jun et al
hCoV-19/France/GES-RELAB-IPP04742/2024	EPI_ISL_19035184	Labo Analyses Med Laboratoire Lenys	National Reference Center for Viruses of Respiratory Infections (CNR VIR), Institut Pasteur	Myriam Aouiti Trabelsi et al
hCoV-19/Mexico/CMX-INER-INMEGEN-2981/2024	EPI_ISL_19166273	Instituto Nacional de Enfermedades Respiratorias (INER)	Instituto Nacional de Medicina Genomica	Victor Ahumada-Topete et al
hCoV-19/England/CLIMB-CM7YKP3R/2024	EPI_ISL_18896085	Respiratory Virus Unit, Microbiology Services Colindale, Public Health England	UK Health Security Agency (UKHSA)	PHE Covid Sequencing Team et al
hCoV-19/USA/NJ-CDC-LC1096765/2024	EPI_ISL_18936877	Laboratory Corporation of America	Centers for Disease Control and Prevention Division of Viral Diseases, Pathogen Discovery	Dakota Howard et al
hCoV-19/Algeria/5389/2024	EPI_ISL_19302792	NIC, Viral Respiratory Unit	NIC, Viral Respiratory Unit	Zahida Mehdi et al
hCoV-19/Mexico/CMX-INER-INMEGEN-3072/2024	EPI_ISL_19259381	Instituto Nacional de Enfermedades Respiratorias (INER)	Instituto Nacional de Medicina Genomica	Vigilancia Gen√≥mica et al
hCoV-19/Argentina/INEI126833/2024	EPI_ISL_19372864	Servicio Virosis Respiratorias-Departamento Virolog√≠a-INEI	Instituto Nacional Enfermedades Infecciosas C.G.Malbran	Dattero ME. et al
hCoV-19/Turkey/GIHSN_Ankara_140112_051/2024	EPI_ISL_19462706	Turkish Society of Internal Medicine	Gen Era Diagnostics Corporation Life Science Research and Molecular Diagnostics	Serhat √únal et al
hCoV-19/Turkey/GIHSN_Ankara_140112_052/2024	EPI_ISL_19462707	Turkish Society of Internal Medicine	Gen Era Diagnostics Corporation Life Science Research and Molecular Diagnostics	Serhat √únal et al
hCoV-19/Myanmar/DMR_24041/2024	EPI_ISL_19138959	Department of Medical Research	Department of Medical Research	Myat Htut Nyunt et al
hCoV-19/USA/NY-NYCPHL-018913/2024	EPI_ISL_19019533	DOHMH Crown Heights	New York City Public Health Laboratory	Jade Wang et al
hCoV-19/USA/NJ-CDC-LC1085420/2024	EPI_ISL_18827239	Laboratory Corporation of America	Centers for Disease Control and Prevention Division of Viral Diseases, Pathogen Discovery	Dakota Howard et al
hCoV-19/Mexico/CAM_IBT_IMSS_000404_UIMY_NC/2024	EPI_ISL_19004535	Unidad de Investigaci√≥n M√©dica de Yucat√°n (UIMY)	Instituto de Biotecnologia de la UNAM	Julio Elias Alvarado-Yaah et al
hCoV-19/Bangladesh/SIRS_ideSHi_2240113004/2024	EPI_ISL_18839348	International Centre for Diarrhoeal Disease Research, Bangladesh (icddr,b)	Institute for Developing Science and Health Initiatives (ideSHi)	Saikt Rahman et al
hCoV-19/Yunnan/YNCDC-1133/2024	EPI_ISL_19242480	The department for prevention and control of acute infectious diseases, Yunnan Center for Disease Control and Prevention	The department for prevention and control of acute infectious diseases, Yunnan Center for Disease Control and Prevention	Zhang et al B
hCoV-19/Myanmar/DMR_24039/2024	EPI_ISL_19138957	Department of Medical Research	Department of Medical Research	Myat Htut Nyunt et al
hCoV-19/Heilongjiang/HLJCDC-0564/2024	EPI_ISL_19081110	Institute for Viral Disease Control and Prevention, Department for Viral Disease Control and Prevention, Heilongjiang Provincial Center for Disease Control and Prevention	Institute for Viral Disease Control and Prevention, Department for Viral Disease Control and Prevention, Heilongjiang Provincial Center for Disease Control and Prevention	Xu Jun et al
hCoV-19/Yunnan/YNCDC-1098/2024	EPI_ISL_19242414	The department for prevention and control of acute infectious diseases, Yunnan Center for Disease Control and Prevention	The department for prevention and control of acute infectious diseases, Yunnan Center for Disease Control and Prevention	Zhang et al B
hCoV-19/Shanghai/SCDC-YP01-047/2024	EPI_ISL_19018300	Microbe lab, Shanghai Municipal Center for Disease Control & Prevention	Microbe lab, Shanghai Municipal Center for Disease Control & Prevention	Chen et al
hCoV-19/Gansu/BYCDC045/2024	EPI_ISL_19013686	Inspection and testing department, Center for Disease Control and Preventron of Baiyin City	Inspection and testing department, Center for Disease Control and Preventron of Baiyin City	Yang et al
hCoV-19/Shanghai/SCDC-JS04-007/2024	EPI_ISL_19078903	Microbe lab, Shanghai Municipal Center for Disease Control & Prevention	Microbe lab, Shanghai Municipal Center for Disease Control & Prevention	Chen et al
hCoV-19/Heilongjiang/HLJCDC-0892/2024	EPI_ISL_19211928	Institute for Viral Disease Control and Prevention, Department for Viral Disease Control and Prevention, Heilongjiang Provincial Center for Disease Control and Prevention	Institute for Viral Disease Control and Prevention, Department for Viral Disease Control and Prevention, Heilongjiang Provincial Center for Disease Control and Prevention	Xu et al
hCoV-19/Hubei/HCDC-HS5177/2024	EPI_ISL_19150486	Huangshi Center for Disease Control and Prevention	Hubei Provincial Center for Disease Control and Prevention Center of Pathogenic Microorganism Detection	Jiang et al
hCoV-19/Germany/BY-RKI-I-1142753/2024	EPI_ISL_18962820	SYNLAB MVZ Weiden	Robert Koch Institute	Thomas Mueller et al
hCoV-19/Austria/AGES-1100689/2024	EPI_ISL_18932181	Universit√§tsklinikum AKH Wien Inst. f. Labormedizin Universit√§tscampus Contact Tracing MA	AGES IMED Vienna	Blaschitz M. et al
hCoV-19/Romania/221383/2024	EPI_ISL_18932918	St Parascheva Iasi Clinical Hospital for Infectious Diseases	National Institute of Public Health Laboratory	Mihaela Leustean et al
hCoV-19/USA/CO-CDC-LC1099979/2024	EPI_ISL_18979414	Laboratory Corporation of America	Centers for Disease Control and Prevention Division of Viral Diseases, Pathogen Discovery	Dakota Howard et al
hCoV-19/Argentina/SC2-37845851-RFGB-ARX/2024	EPI_ISL_19524339	Laboratorio Central, Ministerio de Salud C√≥rdoba	Departamento Laboratorio Central and Unidad Operativa Centro Nacional de Gen√≥mica y Bioinform√°tica	Castro et al
hCoV-19/Canada/AB-ABPHL-114487/2024	EPI_ISL_18917301	Alberta Precision Labs (APL)	Alberta Precision Labs (APL)	Bu J et al
hCoV-19/SouthKorea/KDCA288221/2024	EPI_ISL_19001667	Division of Emerging Infectious Diseases, Bureau of Infectious Diseases Diagnosis Control, Korea Disease Control and Prevention Agency	Division of Emerging Infectious Diseases, Bureau of Infectious Diseases Diagnosis Control, Korea Disease Control and Prevention Agency	Chae Young Lee et al
hCoV-19/Germany/BW-RKI-I-1143164/2024	EPI_ISL_19014285	MVZ Labor Dr. Limbach & Kollegen GbR	Robert Koch Institute	Konrad Bode et al
hCoV-19/Liaoning/LNCDC-158-11/2024	EPI_ISL_19132151	Institute for Communicable and Infectious Diseases Prevention and Control, Liaoning Center for Disease Control and Prevention	Institute for Communicable and Infectious Diseases Prevention and Control, Liaoning Center for Disease Control and Prevention	Mao et al
hCoV-19/Poland/Kce-351/2024	EPI_ISL_19074847	Szpital Miejski Specjalistyczny im. Gabriela Narutowicza Krakowie	Wojew√≥dzka Stacja Sanitarno-Epidemiologiczna w Katowicach	Beata Rozwadowska et al
hCoV-19/Hubei/HCDC-JM4509/2024	EPI_ISL_19040257	Jingmen Center for Diaease Control and Prevention	Hubei Provincial Center for Disease Control and Prevention Center of Pathogenic Microorganism Detection	Yongzhong Jiang et al
hCoV-19/Brazil/RR-023255-IEC/2024	EPI_ISL_19339599	Central Public Health Laboratory of the State Roraima	Evandro Chagas Institute	Mirleide Cordeiro dos Santos et al
hCoV-19/Brazil/MT-LACENMT-510562908/2024	EPI_ISL_19514397	Hospital E Maternidade Alipio Candido Da Silva	Laborat√≥rio Central de Estado Mato Grosso (LACEN-MT)	Elaine de Oliveira et al
hCoV-19/Brazil/PA-26599-IEC/2024	EPI_ISL_19345921	Evandro Chagas Institute	Evandro Chagas Institute	Mirleide Cordeiro dos Santos et al
hCoV-19/Brazil/SC-LACENSC-422155784/2024	EPI_ISL_19530305	Laborat√≥rio Central de Sa√∫de P√∫blica do Estado de Santa Catarina (LACEN/SC)	Laborat√≥rio Central de Sa√∫de P√∫blica do Estado de Santa Catarina (LACEN/SC)	Sabrina Gon√ßalves et al
hCoV-19/Indonesia/JK-BIOKES-W00004/2023	EPI_ISL_18770439	Laboratorium Econolab	Balai Besar Laboratorium Biologi Kesehatan	Fajar Nur Sulistyahadi et al
hCoV-19/Chile/ML-6159/2024	EPI_ISL_18898701	Genetica Molecular and Subdepartamento de Virologia ISP Chile	Instituto de Salud Publica de Chile	Mariela Guajardo et al
hCoV-19/Mexico/PUE_InDRE_FB795/2024	EPI_ISL_19110109	Laboratorio Estatal de Salud P√∫blica Puebla	Instituto de Diagnostico y Referencia Epidemiologicos (INDRE)	Abril Rodriguez-Maldonado et al
hCoV-19/England/CLIMB-CM7YG3OW/2024	EPI_ISL_19088221	Respiratory Virus Unit, Microbiology Services Colindale, Public Health England	UK Health Security Agency (UKHSA)	PHE Covid Sequencing Team et al
hCoV-19/Shanghai/SCDC-HG1217-4214/2023	EPI_ISL_18769871	Microbe lab, Shanghai Municipal Center for Disease Control & Prevention	Microbe lab, Shanghai Municipal Center for Disease Control & Prevention	Chen et al
hCoV-19/USA/CA-CDPH-500137964/2024	EPI_ISL_19223274	TPMG Regional Laboratory	California Department of Public Health	Emma Doughty on behalf of CDPH-COVIDNet et al
hCoV-19/SouthKorea/KDCA293247/2024	EPI_ISL_19185314	Division of Emerging Infectious Diseases, Bureau of Infectious Diseases Diagnosis Control, Korea Disease Control and Prevention Agency	Division of Emerging Infectious Diseases, Bureau of Infectious Diseases Diagnosis Control, Korea Disease Control and Prevention Agency	Chae Young Lee et al
hCoV-19/Algeria/3161/2024	EPI_ISL_19302783	Service microbiologie - EHU Oran	NIC, Viral Respiratory Unit	Zahida Mehdi et al
hCoV-19/Heilongjiang/HLJCDC-0839/2024	EPI_ISL_19080968	Institute for Viral Disease Control and Prevention, Department for Viral Disease Control and Prevention, Heilongjiang Provincial Center for Disease Control and Prevention	Institute for Viral Disease Control and Prevention, Department for Viral Disease Control and Prevention, Heilongjiang Provincial Center for Disease Control and Prevention	Xu Jun et al
hCoV-19/Indonesia/JK-BIOKES-W00255/2024	EPI_ISL_18879871	RSPI Prof Dr Sulianti Saroso	Balai Besar Laboratorium Biologi Kesehatan	Arie Ardiansyah Nugraha et al
hCoV-19/Gansu/GSCDC-1110/2024	EPI_ISL_19080792	Gansu Provincial Pathogen Detection Institute, Gansu Provincial Centre for Disease Control and Prevention	Gansu Provincial Pathogen Detection Institute, Gansu Provincial Centre for Disease Control and Prevention	Li et al
hCoV-19/Indonesia/JK-BIOKES-W00377/2024	EPI_ISL_19262117	RSPI Prof Dr Sulianti Saroso	Balai Besar Laboratorium Biologi Kesehatan	Arie Ardiansyah Nugraha et al
hCoV-19/Heilongjiang/HLJCDC-1099/2024	EPI_ISL_19212030	Institute for Viral Disease Control and Prevention, Department for Viral Disease Control and Prevention, Heilongjiang Provincial Center for Disease Control and Prevention	Institute for Viral Disease Control and Prevention, Department for Viral Disease Control and Prevention, Heilongjiang Provincial Center for Disease Control and Prevention	Xu et al
hCoV-19/Jordan/MOH-CPHL1595/2024	EPI_ISL_19342171	MOH-Jordan/CPHL/Molecular lab	MOH-Jordan/CPHL	Dr.Gazo et al
hCoV-19/Malaysia/MKAJB_CL_24238/2024	EPI_ISL_19145650	Public Health Laboratory Johor Bahru	Virology and Molecular Unit, Disease Section, Public Health Laboratory Johor Bahru	Umi Zulaikha et al
hCoV-19/Yunnan/YNCDC-0500/2024	EPI_ISL_19241896	The department for prevention and control of acute infectious diseases, Yunnan Center for Disease Control and Prevention	The department for prevention and control of acute infectious diseases, Yunnan Center for Disease Control and Prevention	Zhang et al B
hCoV-19/Hubei/HCDC-YC4587/2024	EPI_ISL_19041054	Yichang Center for Disease Control and Prevention	Hubei Provincial Center for Disease Control and Prevention Center of Pathogenic Microorganism Detection	Yongzhong Jiang et al
hCoV-19/Hubei/HCDC-WH3841/2024	EPI_ISL_18941305	Wuhan Center for Disease Control and Prevention	Hubei Provincial Center for Disease Control and Prevention Center of Pathogenic Microorganism Detection	Yongzhong Jiang et al
hCoV-19/Henan/XCCDC050914/2024	EPI_ISL_19167451	Clinical Laboratory, Xuchang CDC	Clinical Laboratory, Xuchang CDC	Xia et al
hCoV-19/Vietnam/HCMC-S04-M189/2023	EPI_ISL_18909562	Oxford University Clinical Research Unt	Oxford University Clinical Research Unt	Nguyen Van Vinh Chau et al
hCoV-19/USA/MD-CDC-LC1103721/2024	EPI_ISL_19116206	Laboratory Corporation of America	Centers for Disease Control and Prevention Division of Viral Diseases, Pathogen Discovery	Dakota Howard et al
hCoV-19/Nigeria/NCDC-NRL-GL-00590/2024	EPI_ISL_19331277	OSUN	National Reference Laboratory, Nigeria Centre for Disease Control and Prevention	Olusola Anuoluwapo Akanbi et al
hCoV-19/Hubei/HCDC-XY3901/2024	EPI_ISL_18961267	Xiangyang Center for Disease Control and Prevention	Hubei Provincial Center for Disease Control and Prevention Center of Pathogenic Microorganism Detection	Yongzhong Jiang et al
hCoV-19/Liaoning/LNCDC-158-6/2024	EPI_ISL_19132105	Institute for Communicable and Infectious Diseases Prevention and Control, Liaoning Center for Disease Control and Prevention	Institute for Communicable and Infectious Diseases Prevention and Control, Liaoning Center for Disease Control and Prevention	Mao et al
hCoV-19/Pakistan/NIH-B168-S3/2024	EPI_ISL_18947864	Department of Virology, National Institute of Health, Islamabad, Pakistan	Department of Virology, National Institute of Health, Islamabad, Pakistan	Massab Umair et al
hCoV-19/Hubei/HCDC-YC5632/2024	EPI_ISL_19230124	Yichang Center for Disease Control and Prevention	Hubei Provincial Center for Disease Control and Prevention Center of Pathogenic Microorganism Detection	Jiang et al
hCoV-19/Yunnan/YNCDC-1087/2024	EPI_ISL_19242365	The department for prevention and control of acute infectious diseases, Yunnan Center for Disease Control and Prevention	The department for prevention and control of acute infectious diseases, Yunnan Center for Disease Control and Prevention	Zhang et al B
hCoV-19/Liaoning/LNCDC-214-5/2024	EPI_ISL_19186617	Institute for Communicable and Infectious Diseases Prevention and Control, Liaoning Center for Disease Control and Prevention	Institute for Communicable and Infectious Diseases Prevention and Control, Liaoning Center for Disease Control and Prevention	Mao et al
hCoV-19/Hubei/HCDC-SY5973/2024	EPI_ISL_19299414	Shiyan Center for Disease Control and Prevention	Hubei Provincial Center for Disease Control and Prevention Center of Pathogenic Microorganism Detection	Jiang et al
hCoV-19/Hubei/HCDC-YC5619/2024	EPI_ISL_19230111	Yichang Center for Disease Control and Prevention	Hubei Provincial Center for Disease Control and Prevention Center of Pathogenic Microorganism Detection	Jiang et al
hCoV-19/Hubei/HCDC-YC5621/2024	EPI_ISL_19230113	Yichang Center for Disease Control and Prevention	Hubei Provincial Center for Disease Control and Prevention Center of Pathogenic Microorganism Detection	Jiang et al
hCoV-19/Hubei/HCDC-XY5980/2024	EPI_ISL_19299369	Xiangyang Center for Disease Control and Prevention	Hubei Provincial Center for Disease Control and Prevention Center of Pathogenic Microorganism Detection	Jiang et al
hCoV-19/Israel/ICH-741201231/2024	EPI_ISL_19022830	Clinical Microbiology Laboratory, Tel Aviv Sourasky Medical Center	Clinical Microbiology Laboratory, Tel Aviv Sourasky Medical Center	Katya Levytskyi et al
hCoV-19/France/GES-RELAB-IPP06289/2024	EPI_ISL_19205730	Labo Analyses Med	National Reference Center for Viruses of Respiratory Infections, Institut Pasteur, Paris	Myriam Aouiti Trabelsi et al
hCoV-19/Hubei/HCDC-XN6733/2024	EPI_ISL_19385049	Xianning Center for Disease Control and Prevention	Hubei Provincial Center for Disease Control and Prevention Center of Pathogenic Microorganism Detection	Jiang et al
hCoV-19/Hubei/HCDC-XG4870/2024	EPI_ISL_19087006	Xiaogan Center for Disease Control and Prevention	Hubei Provincial Center for Disease Control and Prevention Center of Pathogenic Microorganism Detection	Jiang et al
hCoV-19/Sichuan/MYCDC-XGCX220/2024	EPI_ISL_19230172	Mianyang Center of Disease Control and Prevention	Microbiology laboratory, Sichuan Center of Disease Control and Prevention	Dai et al
hCoV-19/Hubei/HCDC-HG5060/2024	EPI_ISL_19150464	Huanggang Center for Disease Control and Prevention	Hubei Provincial Center for Disease Control and Prevention Center of Pathogenic Microorganism Detection	Jiang et al
hCoV-19/Heilongjiang/HLJCDC-1253/2024	EPI_ISL_19211786	Institute for Viral Disease Control and Prevention, Department for Viral Disease Control and Prevention, Heilongjiang Provincial Center for Disease Control and Prevention	Institute for Viral Disease Control and Prevention, Department for Viral Disease Control and Prevention, Heilongjiang Provincial Center for Disease Control and Prevention	Xu et al
hCoV-19/Liaoning/LNCDC-294-1/2024	EPI_ISL_19371505	Institute for Communicable and Infectious Diseases Prevention and Control, Liaoning Center for Disease Control and Prevention	Institute for Communicable and Infectious Diseases Prevention and Control, Liaoning Center for Disease Control and Prevention	Mao et al
hCoV-19/Shanxi/SXJCCDC-JCCX0228/2024	EPI_ISL_19443697	Department of Microbiology, Jincheng Centers for Disease Control and prevention	Department of Microbiology, Jincheng Centers for Disease Control and prevention	Zhang et al B
hCoV-19/Liaoning/LNCDC-341-3/2024	EPI_ISL_19450563	Institute for Communicable and Infectious Diseases Prevention and Control, Liaoning Center for Disease Control and Prevention	Institute for Communicable and Infectious Diseases Prevention and Control, Liaoning Center for Disease Control and Prevention	Mao et al
hCoV-19/Hubei/HCDC-JZ5639/2024	EPI_ISL_19230066	Jingzhou Center for Disease Control and Prevention	Hubei Provincial Center for Disease Control and Prevention Center of Pathogenic Microorganism Detection	Jiang et al
hCoV-19/Liaoning/LNCDC-298-8/2024	EPI_ISL_19371599	Institute for Communicable and Infectious Diseases Prevention and Control, Liaoning Center for Disease Control and Prevention	Institute for Communicable and Infectious Diseases Prevention and Control, Liaoning Center for Disease Control and Prevention	Mao et al
hCoV-19/Hubei/HCDC-JZ7228/2024	EPI_ISL_19450474	Jingzhou Center for Disease Control and Prevention	Hubei Provincial Center for Disease Control and Prevention Center of Pathogenic Microorganism Detection	Jiang et al
hCoV-19/India/KA-RFNB-21092/2024	EPI_ISL_18857956	BANGALORE MEDICAL COLLEGE AND RESEARCH INSTITUTE VRDL (BMCRI), VICTORIA HOSPITAL CAMPUS	National Centre for Biological Sciences, TIFR - Rockefeller Foundation	Vinay Kumar et al
hCoV-19/Netherlands/NH-RIVM-137480/2024	EPI_ISL_18863802	National Institute for Public Health and the Environment (RIVM)	National Institute for Public Health and the Environment (RIVM)	Adam Meijer et al
hCoV-19/Sichuan/NJCDC-0423-2/2024	EPI_ISL_19134933	Neijiang Center of Disease Control and Prevention	Microbiology laboratory, Sichuan Center of Disease Control and Prevention	Fan et al
hCoV-19/Sichuan/NCCDC-NC285/2024	EPI_ISL_19230194	Nanchong Center of Disease Control and Prevention	Microbiology laboratory, Sichuan Center of Disease Control and Prevention	Sheng et al
hCoV-19/Henan/PYCDC-LG0153/2024	EPI_ISL_18971649	Microbiological laboratory, Puyang Center for Disease Control and Prevention	Microbiological laboratory, Puyang Center for Disease Control and Prevention	Xu et al
hCoV-19/env/India/MH-NCL-234-10/2024	EPI_ISL_19212890	NCIM, CSIR-National Chemical laboratory	NCIM, CSIR-National Chemical laboratory	Vinay Rajput et al
hCoV-19/Henan/SMXCDC020206/2024	EPI_ISL_18943911	Sanmenxia Center for Disease prevention and control	Sanmenxia Center for Disease prevention and control	Yang et al
hCoV-19/Paraguay/733801/2024	EPI_ISL_18887019	HG - HOSPITAL GENERAL BARRIO OBRERO	Laboratorio Central de Salud P√∫blica	Sandra Gonz√°lez et al
hCoV-19/Shanghai/SCDC-HP02-22/2024	EPI_ISL_18971700	Microbe lab, Shanghai Municipal Center for Disease Control & Prevention	Microbe lab, Shanghai Municipal Center for Disease Control & Prevention	Chen et al
hCoV-19/Morocco/NIC-1382/2024	EPI_ISL_18963670	National Institute of Hygiene (NIH)	National Institute of Hygiene (NIC)	Hassan Ihazmade et al
hCoV-19/Afghanistan/249/2024	EPI_ISL_19084620	Central Public Health Laboratories	Central Public Health Laboratories	Mohammad Bashir Omer et al
hCoV-19/Thailand/CU-PEHA24037/2024	EPI_ISL_19302375	Thai Red Cross Emerging Infectious Diseases Clinical Center, King Chulalongkorn Memorial Hospital	Thai Red Cross Emerging Infectious Diseases Clinical Center, King Chulalongkorn Memorial Hospital	Putcharoen et al
hCoV-19/Indonesia/JK-OUCRU-GSILab-1156408/2024	EPI_ISL_18983194	Genomik Solidaritas Indonesia Laboratorium	Genomik Solidaritas Indonesia Laboratorium	Bayu Satria Wiratama et al
hCoV-19/USA/NJ-GBW-H20-353-6252/2024	EPI_ISL_18999209	Clinical Enterprise Airport (DC Indv)	Ginkgo Bioworks Clinical Laboratory / XpressCheck	Keith Robison et al
hCoV-19/Fujian/FCDC-NP0662/2024	EPI_ISL_18997671	Institute for the Prevention and Control of Infectious Diseases, Fujian Provincial Center for Disease Control and Prevention	Institute for the Prevention and Control of Infectious Diseases, Fujian Provincial Center for Disease Control and Prevention	Qi Lin et al
hCoV-19/USA/NY-UB-ECMC-01373/2024	EPI_ISL_19205189	Erie County Medical Center (ECMC)	University at Buffalo Genomics and Bioinformatics Core	Jonathan Bard et al
hCoV-19/Shanxi/SXJCCDC-JCCX0163/2024	EPI_ISL_19110338	Department of Microbiology, Jincheng Centers for Disease Control and prevention	Department of Microbiology, Jincheng Centers for Disease Control and prevention	Zhang et al B
hCoV-19/Heilongjiang/HLJCDC-1191/2024	EPI_ISL_19211938	Institute for Viral Disease Control and Prevention, Department for Viral Disease Control and Prevention, Heilongjiang Provincial Center for Disease Control and Prevention	Institute for Viral Disease Control and Prevention, Department for Viral Disease Control and Prevention, Heilongjiang Provincial Center for Disease Control and Prevention	Xu et al
hCoV-19/Pakistan/NIC-ICT-2077/2024	EPI_ISL_19423448	National Influenza Center, National Institutes of Health Pakistan	National Influenza Center, National Institutes of Health Pakistan	Nazish et al
hCoV-19/Pakistan/NIC-ICT-2226/2024	EPI_ISL_19423453	Virology Department, Armed Forces Institute of Pathology	National Influenza Center, National Institutes of Health Pakistan	Nazish et al
hCoV-19/Japan/PG-600138/2024	EPI_ISL_19110815	Saitama Institute of Public Health	Saitama Institute of Public Health	Yoshiyuki Makino et al
hCoV-19/Indonesia/JK-BIOKES-W00316/2024	EPI_ISL_19004891	Laboratorium Econolab	Balai Besar Laboratorium Biologi Kesehatan	Fajar Nur Sulistyahadi et al
hCoV-19/Heilongjiang/HLJCDC-0329/2024	EPI_ISL_19081042	Institute for Viral Disease Control and Prevention, Department for Viral Disease Control and Prevention, Heilongjiang Provincial Center for Disease Control and Prevention	Institute for Viral Disease Control and Prevention, Department for Viral Disease Control and Prevention, Heilongjiang Provincial Center for Disease Control and Prevention	Xu Jun et al
hCoV-19/Heilongjiang/HLJCDC-1473/2024	EPI_ISL_19315202	Institute for Viral Disease Control and Prevention, Department for Viral Disease Control and Prevention, Heilongjiang Provincial Center for Disease Control and Prevention	Institute for Viral Disease Control and Prevention, Department for Viral Disease Control and Prevention, Heilongjiang Provincial Center for Disease Control and Prevention	Xu et al
hCoV-19/Heilongjiang/HLJCDC-1074/2024	EPI_ISL_19212004	Institute for Viral Disease Control and Prevention, Department for Viral Disease Control and Prevention, Heilongjiang Provincial Center for Disease Control and Prevention	Institute for Viral Disease Control and Prevention, Department for Viral Disease Control and Prevention, Heilongjiang Provincial Center for Disease Control and Prevention	Xu et al
hCoV-19/Yunnan/YNCDC-0722/2024	EPI_ISL_19242107	The department for prevention and control of acute infectious diseases, Yunnan Center for Disease Control and Prevention	The department for prevention and control of acute infectious diseases, Yunnan Center for Disease Control and Prevention	Zhang et al B
hCoV-19/Anhui/CHZCDC-V41702/2024	EPI_ISL_19299573	Chizhou CDC	Chizhou CDC	Wan et al
hCoV-19/Colombia/SUC-INS-VG-31696/2024	EPI_ISL_19270976	LDSP Santander	Instituto Nacional de Salud- Direcci√≥n de Investigaci√≥n en Salud P√∫blica	Katherine Laiton-Donato et al
hCoV-19/Turkey/TSIM_1482_7114/2024	EPI_ISL_19201377	Turkish Society of Internal Medicine	Gen Era Diagnostics Corporation Life Science Research and Molecular Diagnostics	Serhat √únal et al
hCoV-19/Pakistan/NIC-ICT-1061/2024	EPI_ISL_19029922	Department of Virology, National Influenza Centre, National Institutes of Health	Department of Virology, National Influenza Centre, National Institutes of Health	Nazish et al
hCoV-19/India/GJ-INSACOG-GBRC8731/2022	EPI_ISL_15058304	Scientific Diagnostic Center Pvt.Ltd, Ahmedabad	Gujarat Biotechnology Research Centre	Nitin Shukla et al
hCoV-19/India/TN-CORES_63377/2022	EPI_ISL_16741118	Wellcome Trust Research Laboratory	Wellcome Trust Research Laboratory	Ramya Madhavan et al
hCoV-19/India/KA-18869_S75_AL_R1_001/2022	EPI_ISL_15309994	District Surveillance unit,Dharwad	inStem_NCBS_Strand Life Sciences (Supported by IN COVID support, FZE LLC)	Dasaradhi Palakodeti et al
hCoV-19/India/KA-20162_S127_R1_001/2022	EPI_ISL_15655875	District Surveillance Unit, Kalaburagi	inStem_NCBS_Strand Life Sciences (Supported by IN COVID support, FZE LLC)	Dasaradhi Palakodeti et al
hCoV-19/India/RJ-SMS-ICMR-INSACOG-TS-15692/2022	EPI_ISL_14585549	SMS MEDICAL COLLEGE,JAIPUR	SMS MEDICAL COLLEGE,JAIPUR	Bharti Malhotra et al
hCoV-19/India/MH-RFIP15146/2022	EPI_ISL_15422004	HAD-Noble Hospital	RF-IISER Pune	Krishanpal Karmodiya et al
hCoV-19/India/MH-ICMR-NIV-INSACOG-GSEQ-12701/2022	EPI_ISL_15854922	ICMR-National Institute of Virology - INSACOG	NIV Influenza	Dr. Varsha Potdar et al
hCoV-19/Vietnam/41159/2022	EPI_ISL_15896834	Oxford University Clinical Research Unt	Oxford University Clinical Research Unt	Nguyen Van Vinh Chau et al
hCoV-19/India/GJ-INSACOG-GBRC13563/2023	EPI_ISL_18136374	Supratech Micropath Diagnostics & Research laboratory, Ahmedabad	Gujarat Biotechnology Research Centre-INSACOG	Priyank Chavda et al
hCoV-19/India/MH-ICMR-12360/2022	EPI_ISL_15074116	ICMR-National Institute of Virology - INSACOG	NIV Influenza	Dr. Varsha Potdar et al
hCoV-19/India/MH-ICMR-INSACOG-WG4863/2022	EPI_ISL_15300624	Kasturba Hospital Molecular Lab	NIV Influenza	Jayanthi Shastri et al
hCoV-19/Beijing/BJCDC-2333/2022	EPI_ISL_16641862	Beijing Center for Disease Control and Prevention	Beijing Center for Disease Control and Prevention	Fu Li et al
hCoV-19/Japan/TKYkbm67552/2022	EPI_ISL_16426226	Tokyo Metropolitan Institute of Public Health	Tokyo Metropolitan Institute of Public Health	Akane Negishi et al
hCoV-19/India/KA-INSACOG-CBR-SEQ17971/2022	EPI_ISL_14933344	CBR,IISc	CBR,IISc	Bratati Kahali et al
hCoV-19/India/DL-INSACOG-146316/2022	EPI_ISL_16528763	Department of Microbiology, AIIMS Delhi	NIV Influenza	Dr. Megha Brijwal et al
hCoV-19/Nepal/NPHL-S-1928/2022	EPI_ISL_15920392	Siddhi Poly Path Lab	National Public Health Laboratory	National Public Health Laboratory Team /Siddhi Poly Path Lab et al
hCoV-19/India/GJ-GBRC10111/2022	EPI_ISL_16315815	Banas Medical College, Palanpur, Banasknatha	Gujarat Biotechnology Research Centre-INSACOG	Sonal Sharma et al
hCoV-19/India/PY-SLS-47202_S202_R1_001/2022	EPI_ISL_15508262	JIPMER	inStem_NCBS_Strand Life Sciences (Supported by IN COVID support, FZE LLC)	Dasaradhi Palakodeti et al
hCoV-19/India/RJ-SMS-ICMR-INSACOG-TS-17133/2022	EPI_ISL_17655642	SMS MEDICAL COLLEGE,JAIPUR	SMS MEDICAL COLLEGE,JAIPUR	Bharti Malhotra et al
hCoV-19/India/CT-INSACOG/NII-1339/2022	EPI_ISL_15754332	Pt. JNM Medical College, Raipur	National Institute of Immunology	Aneeshkumar Arimbasseri et al
hCoV-19/India/TG-CDFD-GH-1096/2022	EPI_ISL_14722710	Gandhi Medical College	CDFD-INSACOG	Asmita Gupta et al
hCoV-19/India/PY-SLS-47119_S119_R1_001/2022	EPI_ISL_15508200	JIPMER	inStem_NCBS_Strand Life Sciences (Supported by IN COVID support, FZE LLC)	Dasaradhi Palakodeti et al
hCoV-19/India/KA-ICMR-VRDL-MYS-610921/2022	EPI_ISL_16157048	VRDL-MMC&RI-INSACOG	NIV Influenza	Dr. Amrutha Kumari et al
hCoV-19/India/PB-VRDLGMCPTA-ICMR-INSACOG-GS0000282/2022	EPI_ISL_14410169	Virus Research and Diagnostic Laboratory	NIV Influenza	Dr.Rupinder Bakshi et al
hCoV-19/India/OR-ILSGS18462/2022	EPI_ISL_14228565	ILS, Bhubaneswar	Institute of Life Sciences-INSACOG	Sunil K. Raghav et al
hCoV-19/India/TN-CDFD-S-665/2022	EPI_ISL_15377788	Directorate of Public Health and Preventive Medicine	CDFD-INSACOG	Asmita Gupta et al
hCoV-19/Indonesia/JK-NIHRD-UNAND-WGS.22.26609/2022	EPI_ISL_15783667	RS Tzu Chi Pantai Indah Kapuk	Diagnostic and Research Center Of Infectius Deseases,Medical Faculty, Andalas University	Dr. dr. Andani Eka Putra et al
hCoV-19/SouthKorea/KDCA106282/2022	EPI_ISL_14749196	Division of Infectious Disease Diagnosis Control, Capital Regional Center for Disease Control and Prevention, Korea Disease Control and Prevention Agency, KDCA	Division of Emerging Infectious Diseases, Bureau of Infectious Diseases Diagnosis Control, Korea Disease Control and Prevention Agency	EunJung Lee et al
hCoV-19/Brazil/ES-LACENES-321316022/2022	EPI_ISL_15814060	Central Laboratory of Public Health of the Espirito Santo - Lacen ES	Central Laboratory of Public Health of the Espirito Santo - Lacen ES	Felipe Donateli Gatti et al
hCoV-19/India/GJ-INSACOG-GBRC8824/2022	EPI_ISL_15074014	Unipeth Pathology Laboratory -Vadodara	Gujarat Biotechnology Research Centre	Janvi Raval et al
hCoV-19/India/MH_BJCOG_INSACOG_illumina_Run_8_4900/2022	EPI_ISL_16946756	KRSNAA DIAGNOSTICS	Center for Genomics, Department of Microbiology, BJ Government Medical College and Sassoon Hospitals, Pune - 411001, Maharashtra, India	Dr Rajesh Karyakarte et al
hCoV-19/India/GJ-GBRC9858/2022	EPI_ISL_16200315	In Vitro Speciality Laboratory, Ahmedabad	Gujarat Biotechnology Research Centre-INSACOG	Jinal M. Thakor et al
hCoV-19/India/KA-20225_S207_R1_001/2022	EPI_ISL_15655853	District Surveillance Unit, Udupi	inStem_NCBS_Strand Life Sciences (Supported by IN COVID support, FZE LLC)	Dasaradhi Palakodeti et al
hCoV-19/Pakistan/IDRL-AKU-KHI-80908-S5/2022	EPI_ISL_16433711	"Clinical Lab, Aga Khan University Hospital"	"Infectious Diseases Research Laboratory, Department of Pediatrics and Child Health"	"Adil Kalam et al
hCoV-19/Thailand/NIH-21-1388-4-02/2022	EPI_ISL_18461264	Maesot Hospital	National Institute of Health of Thailand (Thai-NIH)	Sumonmal Uttayamakul et al
hCoV-19/India/DL-ILBS7428/2022	EPI_ISL_16549301	P BHASIN	ILBS/INSACOG	Ekta Gupta et al
hCoV-19/Laos/LOMWRU-1875/2023	EPI_ISL_18512117	LOMWRU	LOMWRU/Microbiology Laboratory, Mahosot Hospital	Malavanh Vongsouvath et al
hCoV-19/Thailand/NIC_CRI_701/2023	EPI_ISL_17017013	Regional Medical Sciences Center 1/1 Chiang Rai	Department of Medical Sciences, National Institute of Health, Ministry of Public Health, Thailand	Pilailuk Okada et al
hCoV-19/Slovakia/BA_22_00043408/2022	EPI_ISL_16752929	Laboratory of Genomics and Bioinformatics, Comenius University Science Park	Laboratory of Genomics and Bioinformatics, Comenius University Science Park	Tom√°≈° Szemes et al
hCoV-19/Angola/CERI-KRISP-K050444/2022	EPI_ISL_16311860	Africa_CDC_Angola	CERI, Centre for Epidemic Response and Innovation, Stellenbosch University and KRISP, KZN Research Innovation and Sequencing Platform, UKZN.	Morais J et al
hCoV-19/Myanmar/DMR-22113/2023	EPI_ISL_17162788	Department of Medical Research	Department of Medical Research	Myat Htut Nyunt et al
hCoV-19/Vietnam/OUCRU-S43-M160/2022	EPI_ISL_17198157	Oxford University Clinical Research Unt	Oxford University Clinical Research Unt	Nguyen Van Vinh Chau et al
hCoV-19/Shanghai/SJTU-233877/2022	EPI_ISL_16327336	Shanghai Public Health Clinical Center, Fudan University	Shanghai Institute of Hematology, National Research Center for Translational Medicine, State Key Laboratory of Medical Genomics, Ruijin Hospital Affiliated to Shanghai Jiao Tong University (SJTU) School of Medicine	Gang Lu et al
hCoV-19/India/GJ-INSACOG-GBRC9606/2022	EPI_ISL_15762398	Toprani Advance lab Systems, Vadodara	Gujarat Biotechnology Research Centre	Deepika Gupta et al
hCoV-19/India/KA-ICMR-VRDL-MYS-21416/2022	EPI_ISL_16157039	VRDL-MMC&RI-INSACOG	NIV Influenza	Dr. Amrutha Kumari et al
hCoV-19/India/KA-SLS-50065/2022	EPI_ISL_16485859	Strand Life Sciences [supported by IN COVID Support FZE LLC (Blockchain For Impact)]	Strand Life Sciences [supported by IN COVID Support FZE LLC (Blockchain For Impact)]	Harsha Pulleri Kandi et al
hCoV-19/CzechRepublic/NRL-s230/2023	EPI_ISL_16858687	University Hospital in Ostrava	National Institute of Public Health	Helena Jirincova et al
hCoV-19/Georgia/Tb-s7129/2023	EPI_ISL_17008607	Kutaisi Public Health and Safe Environment Center	Department for Virology, Molecular Biology and Genome Research, R. G. Lugar Center for Public Health Research, National Center for Disease Control and Public Health (NCDC) of Georgia.	Giorgi Tomashvili et al
hCoV-19/Vietnam/PIHCM_11/2023	EPI_ISL_17389423	CDC Tay Ninh	Pasteur Institute in Ho Chi Minh city	Chau Vu Pham Hong et al
hCoV-19/Lithuania/MB0503_0131/2023	EPI_ISL_18109205	Viesoji Istaiga Centro Poliklinika	National Public Health Surveillance Laboratory	Lukas Zemaitis Jelena Razmuk Patricija Kaulakyte Gabija Tamoliunaite Martynas Smicius et al
hCoV-19/India/KA-VRDL-BMCRI992/2022	EPI_ISL_16482535	ACCU LAB	State Level Virus Research & Diagnostic Laboratory (VRDL), Bangalore Medical College and Research Institute (BMCRI)	Shantala GB et al
hCoV-19/Thailand/DMSc-15080/2022	EPI_ISL_17186437	Regional Medical Sciences Center 6 Chonburi	Medical Genomic Centre,Medical Life Sciences Institute,Department of Medical Sciences, Ministry of Public Health, Thailand	Surakameth Mahasirimongkol et al
hCoV-19/Turkey/HSGM-AHSL-10/2023	EPI_ISL_18422103	Ministry of Health Turkey, Adana Public Health Lab.	Ministry of Health T√ºrkiye, Public Health Directorate, National Virology Reference Laboratory	S√ºleyman Yalcin et al
hCoV-19/Liaoning/LNCDC-217-3/2023	EPI_ISL_17972916	Institute for Communicable and Infectious Diseases Prevention and Control, Liaoning Center for Disease Control and Prevention	Institute for Communicable and Infectious Diseases Prevention and Control, Liaoning Center for Disease Control and Prevention	Mao et al
hCoV-19/Xinjiang/XJCDCKLMY-118/2023	EPI_ISL_17775676	Xinjiang CDC	Xinjiang CDC	Ma et al
hCoV-19/SouthKorea/KDCA210700/2023	EPI_ISL_16901457	Division of Emerging Infectious Diseases, Bureau of Infectious Diseases Diagnosis Control, Korea Disease Control and Prevention Agency	Division of Emerging Infectious Diseases, Bureau of Infectious Diseases Diagnosis Control, Korea Disease Control and Prevention Agency	Jeong-Ah Kim et al
hCoV-19/SouthKorea/KDCA220974/2023	EPI_ISL_17293786	Division of Emerging Infectious Diseases, Bureau of Infectious Diseases Diagnosis Control, Korea Disease Control and Prevention Agency	Division of Emerging Infectious Diseases, Bureau of Infectious Diseases Diagnosis Control, Korea Disease Control and Prevention Agency	Jeong-Ah Kim et al
hCoV-19/Shanghai/SCDC-HP-XG-0428-10/2023	EPI_ISL_17678289	Microbe lab, Shanghai Municipal Center for Disease Control & Prevention	Shanghai Municipal Center for Disease Control and Prevention	Zhang et al B
hCoV-19/Bangladesh/icddrb-TND-01-0903/2022	EPI_ISL_14970753	International Centre for Diarrhoeal Disease Research, Bangladesh (icddr,b)	icddr,b-ideSHi Genomics Lab	Hossain M et al
hCoV-19/India/RJ-GMC-INSACOG-D-241684/2022	EPI_ISL_16577877	VRDL, Govt Medical College Kota-INSACOG	NIV Influenza	Dr Avinash Narayan et al
hCoV-19/Bangladesh/icddrb-SV042/2022	EPI_ISL_15927014	Virology Laboratory, International Centre for Diarrhoeal Disease Research, Bangladesh (ICDDR,B)	Virology Laboratory, International Centre for Diarrhoeal Disease Research, Bangladesh (ICDDR,B)	Mohammad Jubair et al
hCoV-19/India/GJ-INSACOG-GBRC9553/2022	EPI_ISL_15762345	GMERS Medical College, Gotri, Vadodara	Gujarat Biotechnology Research Centre	ApurvaSinh Puvar et al
hCoV-19/Bolivia/COR12196/2022	EPI_ISL_17818582	CENTRO NACIONAL DE ENFERMEDADES TROPICALES (CENETROP)	CENTRO NACIONAL DE ENFERMEDADES TROPICALES (CENETROP)	Loayza et al
hCoV-19/India/KA-ICMR-VRDL-MYS-25151/2022	EPI_ISL_16199587	VRDL-MMC&RI-INSACOG	NIV Influenza	Dr. Amrutha Kumari et al
hCoV-19/India/KA-ICMR-VRDL-MYS-21451/2022	EPI_ISL_16157015	VRDL-MMC&RI-INSACOG	NIV Influenza	Dr. Amrutha Kumari et al
hCoV-19/India/GJ-INSACOG-GBRC10141/2022	EPI_ISL_16372282	Manglam In Vitro Laboratory, Rajkot	Gujarat Biotechnology Research Centre-INSACOG	Priyank Chavda et al.
hCoV-19/Philippines/PGCV_0037_3711/2022	EPI_ISL_16019539	Uswag Iloilo City Molecular Laboratory	PHILIPPINE GENOME CENTER VISAYAS	Dr. Cynthia P. Saloma et al
hCoV-19/Philippines/PGCV_0045_4895/2022	EPI_ISL_16995750	Corazon Locsin Montelibano Memorial Regional Hospital	PHILIPPINE GENOME CENTER VISAYAS	Dr. Cynthia P. Saloma et al
hCoV-19/Philippines/PGCV_0040_4288/2022	EPI_ISL_16995196	Western Visayas Medical Center Sub National Laboratory	PHILIPPINE GENOME CENTER VISAYAS	Dr. Cynthia P. Saloma et al
hCoV-19/India/TN-CDFD-N-103/2022	EPI_ISL_15983282	Directorate of Public Health and Preventive Medicine	CDFD-INSACOG	Asmita Gupta et al
hCoV-19/India/TN-ICMR-SPHL-2414/2022	EPI_ISL_16394751	State Public Health Laboratory,Chennai -TN - INSACOG	State Public Health Laboratory,Chennai -TN - INSACOG	Selvavinayagam Sivaprakasam et al
hCoV-19/India/TN-ICMR-SPHL-2440/2022	EPI_ISL_16394792	State Public Health Laboratory,Chennai -TN - INSACOG	State Public Health Laboratory,Chennai -TN - INSACOG	Selvavinayagam Sivaprakasam et al
hCoV-19/India/HP-NII-1482/2022	EPI_ISL_16357514	IGMC Shimla	National Institute of Immunology	Aneeshkumar Arimbasseri et al
hCoV-19/DRC/INRB-DRC-0566/2023	EPI_ISL_17976347	Laboratoire Rodolphe M√©rieux (INRB Goma)	Pathogen Genomics Lab, National Institute for Biomedical Research (INRB)	Placide Mbala-Kingebeni et al A
hCoV-19/Indonesia/JK-GS-GSILab-1145169/2023	EPI_ISL_16645129	Genomik Solidaritas Indonesia Laboratorium	Genomik Solidaritas Indonesia Laboratorium	Veronica Hesti Candraningrum et al
hCoV-19/India/GJ-INSACOG-GBRC9440/2022	EPI_ISL_15743102	Pangenomics International Pvt. Ltd	Gujarat Biotechnology Research Centre	Unnati Panchal et al
hCoV-19/India/TN-CDFD-O-307/2022	EPI_ISL_15602398	Directorate of Public Health and Preventive Medicine	CDFD-INSACOG	Asmita Gupta et al
hCoV-19/India/GJ-GBRC9949/2022	EPI_ISL_16200406	Surat Municipal Institute of Medical Education and Research - Surat	Gujarat Biotechnology Research Centre-INSACOG	Abhi Shah et al
hCoV-19/Peru/LIM-INS-42576/2022	EPI_ISL_17536370	Laboratorio de Referencia Nacional de Virus Inmunoprevenibles. Centro Nacional de Salud Publica. Instituto Nacional de Salud Peru.	Laboratorio de Referencia Nacional de Virus Inmunoprevenibles. Centro Nacional de Salud Publica. Instituto Nacional de Salud Peru.	Carlos Padilla Rojas et al
hCoV-19/Chile/AR-46279/2023	EPI_ISL_17831616	Genetica Molecular and Subdepartamento de Virologia ISP Chile	Instituto de Salud Publica de Chile	Mariela Guajardo et al
hCoV-19/India/WB-1931503342603/2022	EPI_ISL_16182900	INSACOG-WB	National Institute of Biomedical Genomics - INSACOG	Arindam Maitra et al
hCoV-19/DRC/INRB-RDC-0122/2022	EPI_ISL_17190903	Pathogen Genomics Lab, National Institute for Biomedical Research (INRB)	Pathogen Genomics Lab, National Institute for Biomedical Research (INRB)	Placide Mbala-Kingebeni et al A
hCoV-19/Somalia/NPHRL-25/2023	EPI_ISL_17977691	National Public Health Reference Laboratory	National Public Health Reference Laboratory	Hassan A et al
hCoV-19/Somalia/NPHRL-31/2023	EPI_ISL_17979524	National Public Health Reference Laboratory	National Public Health Reference Laboratory	Hassan A. Hassan et al
hCoV-19/Russia/RARI-1687/2023	EPI_ISL_18875864	Mikrobiologie, RARI	Mikrobiologie, RARI	Krasnov et al
hCoV-19/Russia/MOW-PMVL-OM0223594/2023	EPI_ISL_17831476	Pathogenic Microorganisms Variability Laboratory	Pathogenic Microorganisms Variability Laboratory	Andrey Pochtovyy et al
hCoV-19/Mexico/BCS_CIAD-IMSS_01049258-LCE/2023	EPI_ISL_18279557	Laboratorio Central de Epidemiologia (LCE)	Microbial Genomics Laboratory	Consorcio Mexicano de Vigilancia Genomica (CoViGen-Mex). Authors (in last name alphabetical order): Julio Elias Alvarado-Yaah et al
hCoV-19/Russia/MO-RII-MH129857S/2023	EPI_ISL_17318341	Ruzayevka Central District Hospital	WHO National Influenza Centre Russian Federation	Andrey Komissarov et al
hCoV-19/India/MH-KasturbaMCGM-ICMR-INSACOG-WG5294/2022	EPI_ISL_15760035	Kasturba Hospital	GeSCOPE, Kasturba Hospital	Jayanthi Shastri et al
hCoV-19/Brazil/PE-LACENPE-261653517/2023	EPI_ISL_17767560	Laboratorio Central de Saude Publica do Estado de Pernambuco (LACEN/PE)	Laboratorio Central de Saude Publica do Estado de Pernambuco (LACEN/PE)	Keilla Maria Paz e Silva et al
hCoV-19/Nigeria/NCDC-NR-GL-00205/2023	EPI_ISL_17770691	National Reference Laboratory, Nigeria Centre for Disease Control	National Reference Laboratory, Nigeria Centre for Disease Control	Dr Ndodo Nnaemeka et al
hCoV-19/Venezuela/Zul2583/2023	EPI_ISL_18855952	Instituto Nacional de Higiene "Rafael Rangel" (INHRR)	Laboratorio de Virologia Molecular, CMBC, IVIC	Rossana C Jaspe et al
hCoV-19/Pakistan/IDRL-AKU-KHI-3877-S12/2023	EPI_ISL_17812649	Clinical Lab, Aga Khan University Hospital	Infectious Diseases Research Laboratory, Department of Pediatrics and Child Health	Furqan Kabir et al
hCoV-19/USA/NY-CDC-QDX80181491/2023	EPI_ISL_17694113	Quest Diagnostics Incorporated	Centers for Disease Control and Prevention Division of Viral Diseases, Pathogen Discovery	Dakota Howard et al
hCoV-19/Xinjiang/XJCDCKS-062/2023	EPI_ISL_17775296	Xinjiang CDC	Xinjiang CDC	Ma et al
hCoV-19/Xinjiang/XJCDCBAZ-199/2023	EPI_ISL_18108693	Xinjiang CDC	Xinjiang CDC	Ma et al
hCoV-19/Pakistan/IDRL-AKU-KHI-4115-S14/2023	EPI_ISL_18124270	Clinical Lab, Aga Khan University Hospital	Infectious Diseases Research Laboratory, Department of Pediatrics and Child Health	Fatima Aziz et al
hCoV-19/Pakistan/NIH-AHF-S11/2023	EPI_ISL_18052823	Department of Virology, National Institute of Health, Islamabad, Pakistan	Department of Virology, National Institute of Health, Islamabad, Pakistan	Massab Umair et al
hCoV-19/Pakistan/NIH-B162-S10/2023	EPI_ISL_18294826	Department of Virology, National Institute of Health, Islamabad, Pakistan	Department of Virology, National Institute of Health, Islamabad, Pakistan	Massab Umair et al
hCoV-19/Pakistan/NIH-B163-S18/2023	EPI_ISL_18445477	Department of Virology, National Institute of Health, Islamabad, Pakistan	Department of Virology, National Institute of Health, Islamabad, Pakistan	Massab Umair et al
hCoV-19/India/KA-ICMR-VRDL-MYS-23037/2022	EPI_ISL_16199585	VRDL-MMC&RI-INSACOG	NIV Influenza	Dr. Amrutha Kumari et al
hCoV-19/India/TN-CDFD-N-189/2022	EPI_ISL_15983336	Directorate of Public Health and Preventive Medicine	CDFD-INSACOG	Asmita Gupta et al
hCoV-19/India/ILBSWGS7304/2022	EPI_ISL_15857147	DR DANGS LAB	ILBS/INSACOG	Ekta Gupta et al
hCoV-19/Venezuela/Mir2536/2023	EPI_ISL_17283544	IVIC	Laboratorio de Virologia Molecular	Rossana C Jaspe et al
hCoV-19/Colombia/DC-INS-VG-28817/2023	EPI_ISL_17443059	Lab Analisis Diagnosticos (ADL)	Instituto Nacional de Salud- Direcci√≥n de Investigaci√≥n en Salud P√∫blica	Katherine Laiton-Donato et al
hCoV-19/India/TG-CDFD-MMG-501/2022	EPI_ISL_16445248	Centre for DNA Fingerprinting and Diagnostics	CDFD-INSACOG	Asmita Gupta et al
hCoV-19/Egypt/CPHL-EGY24012/2023	EPI_ISL_18138805	CPHL,MOH,EGYPT	CPHL,MOH,EGYPT	Wael H. Roshdy et al
hCoV-19/Liberia/977509/2022	EPI_ISL_19083630	National Public Health Reference Laboratory, National Public Health Institute of Liberia	Scripps Research Translational Institute	Holly L. Lutz* (Co-first author) et al
hCoV-19/DRC/INRB-RDC-0123/2022	EPI_ISL_17190904	Pathogen Genomics Lab, National Institute for Biomedical Research (INRB)	Pathogen Genomics Lab, National Institute for Biomedical Research (INRB)	Placide Mbala-Kingebeni et al A
hCoV-19/Bangladesh/SIRS_ideSHi_3221004014/2022	EPI_ISL_19261195	International Centre for Diarrhoeal Disease Research, Bangladesh (icddr,b)	Institute for Developing Science and Health Initiatives (ideSHi)	Saikt Rahman et al
hCoV-19/Bangladesh/icddrb_TND_05_1082/2022	EPI_ISL_15801474	International Centre for Diarrhoeal Disease Research, Bangladesh (icddr,b)	Institute for Developing Science and Health Initiatives (ideSHi)	Habib T et al
hCoV-19/Iraq/BG-USAFSAM-S20950/2022	EPI_ISL_16550295	US Air Force School of Aerospace Medicine	US Air Force School of Aerospace Medicine	Anthony Fries et al
hCoV-19/DominicanRepublic/2121737-LNSPDD/2022	EPI_ISL_16462610	Laboratorio Nacional de Salud P√∫blica Dr. Defill√≥	Laboratorio Nacional de Salud P√∫blica Dr. Defill√≥	Isaac Miguel S√°nchez et al
hCoV-19/Myanmar/DMR-22109/2022	EPI_ISL_17162784	Department of Medical Research	Department of Medical Research	Myat Htut Nyunt et al
hCoV-19/Cambodia/277991/2022	EPI_ISL_16274022	National Institute of Public Health	National Institute of Public Health	Chhorvann CHHEA et al
hCoV-19/Greece/C1597/2022	EPI_ISL_16537662	National Public Health Organization	National Public Health Organization	"Kyriaki Tryfinopoulou et al
hCoV-19/Indonesia/JK-CW62-3903/2023	EPI_ISL_17012175	Labkesda DKI Jakarta	National Quality Control Laboratory of Drug and Food	Sri U et al
hCoV-19/India/JK-NII1516/2022	EPI_ISL_16462647	GMC Srinagar	National Institute of Immunology	Aneeshkumar Arimbasseri et al
hCoV-19/Indonesia/JK-NIHRD-23-00102/2023	EPI_ISL_16645361	Laboratorium Econolab	National Institute of Health Research and Development	Hana Apsari Pawestri et al
hCoV-19/Uganda/UVRI_457442/2023	EPI_ISL_17293050	SOROTI REGIONAL REFERRAL HOSPITAL	Uganda Virus Research Institute (NIC) Arbovirology Emerging and Re-emerging Infectious Diseases	John Kayiwa et al
hCoV-19/Sudan/BC64_04032023/2023	EPI_ISL_17446144	National Public Health Laboratory	National Public Health Laboratory	Muatsim Ahmed Mohammed Adam et al
hCoV-19/DRC/INRB-RDC-0102/2022	EPI_ISL_17190902	Pathogen Genomics Lab, National Institute for Biomedical Research (INRB)	Pathogen Genomics Lab, National Institute for Biomedical Research (INRB)	Placide Mbala-Kingebeni et al A
hCoV-19/SouthAfrica/NICD-N56068/2023	EPI_ISL_18228501	AMPATH	National Institute for Communicable Diseases of the National Health Laboratory Service	Everatt J et al
hCoV-19/DRC/INRB-0529/2023	EPI_ISL_17788180	Pathogen Genomics Lab, National Institute for Biomedical Research (INRB)	Pathogen Genomics Lab, National Institute for Biomedical Research (INRB)	Placide Mbala-Kingebeni et al A
hCoV-19/Afghanistan/70234/2023	EPI_ISL_19084626	Central Public Health Laboratories	Central Public Health Laboratories	Mohammad Bashir Omer et al
hCoV-19/Chile/MA-15277/2023	EPI_ISL_17201470	Genetica Molecular and Subdepartamento de Virologia ISP Chile	Instituto de Salud Publica de Chile	Mariela Guajardo et al
hCoV-19/Japan/PG-550623/2023	EPI_ISL_18066413	Medical Microbiology and Zoology Section, Okinawa Prefectural Institute of Health and Environment	Medical Microbiology and Zoology Section, Okinawa Prefectural Institute of Health and Environment	Tetsuya Kakita et al
hCoV-19/India/MH-ICMR-NIV-G-13647/2023	EPI_ISL_17500646	ICMR-National Institute of Virology - INSACOG	NIV Influenza	Dr. Varsha Potdar et al
hCoV-19/Egypt/CPHL-EGY23246/2023	EPI_ISL_17424255	CPHL,MOH,EGYPT	Central Public Health Laboratories (CPHL)	Wael H. Roshdy et al
hCoV-19/Malaysia/MKAK_CL_23_33128/2023	EPI_ISL_17851365	National Public Health Laboratory	National Public Health Laboratory	Yu Kie A/P Chem et al
hCoV-19/Malaysia/MGVI_GU0937/2023	EPI_ISL_17722347	Klinik Kesihatan Kajang	Malaysia Genome and Vaccine Institute	Mohd Noor Mat Isa et al
hCoV-19/Pakistan/NIH-B119-S22/2023	EPI_ISL_17065071	National Institute of Health - Department of Virology	National Institute of Health - Department of Virology	Massab Umair et al
hCoV-19/Hubei/HCDC-HS1958/2023	EPI_ISL_17801821	Huangshi Center for Disease Control and Prevention	Hubei Provincial Center for Disease Control and Prevention Center of Pathogenic Microorganism Detection	Yongzhong Jiang et al
hCoV-19/Nigeria/NCDC-NRL-GL-0222/2023	EPI_ISL_17978885	PHL AKURE	National Reference Laboratory, Nigeria Centre for Disease Control	Dr Ndodo Nnaemeka et al
hCoV-19/Nigeria/NCDC-NR-GL-00207/2023	EPI_ISL_17770695	National Reference Laboratory, Nigeria Centre for Disease Control	National Reference Laboratory, Nigeria Centre for Disease Control	Dr Ndodo Nnaemeka et al
hCoV-19/Nigeria/NCDC-NR-GL-INF-18556/2023	EPI_ISL_18390038	Borno	National Reference Laboratory, Nigeria Centre for Disease Control and Prevention	Dr Ndodo Nnaemeka et al
hCoV-19/Nigeria/NCDC-NR-GL-INF-18411/2023	EPI_ISL_18390030	Kano	National Reference Laboratory, Nigeria Centre for Disease Control and Prevention	Dr Ndodo Nnaemeka et al
hCoV-19/Mali/CICM-28815/2023	EPI_ISL_17474569	CICM, Bamako	Malaria Research and Training Center	Antoine Dara et al
hCoV-19/Senegal/UVR-0537/2023	EPI_ISL_18321614	Institut Pasteur de Dakar	Institut Pasteur de Dakar	Jallow et al
hCoV-19/Mali/CICM-28895/2023	EPI_ISL_17474576	CICM, Bamako	Malaria Research and Training Center	Antoine Dara et al
hCoV-19/Senegal/UVR-0487/2023	EPI_ISL_18791301	Institut Pasteur de Dakar	Institut Pasteur de Dakar	Jallow et al
hCoV-19/Nigeria/NCDC-NRL-INF-19231/2023	EPI_ISL_18593995	Nasarawa	National Reference Laboratory, Nigeria Centre for Disease Control and Prevention	Olusola Anuoluwapo Akanbi et al
hCoV-19/Togo/TOG-GOL-6087/2023	EPI_ISL_19034234	LNR/CHU SO	BIOLIM/FSS-UL	A.A. Konou et al
hCoV-19/Nigeria/NCDC-NRL-GL-0288/2023	EPI_ISL_18593991	Ekiti	National Reference Laboratory, Nigeria Centre for Disease Control and Prevention	Olusola Anuoluwapo Akanbi et al
hCoV-19/Nigeria/NCDC-NR-GL-00254/2023	EPI_ISL_18390046	FCT	National Reference Laboratory, Nigeria Centre for Disease Control and Prevention	Dr Ndodo Nnaemeka et al
hCoV-19/Nigeria/NCDC-NRL-GL-0280/2023	EPI_ISL_18593987	Akwa Ibom	National Reference Laboratory, Nigeria Centre for Disease Control and Prevention	Olusola Anuoluwapo Akanbi et al
hCoV-19/Nigeria/NCDC-NRL-GL-0296/2023	EPI_ISL_18824082	FCT, PHL	National Reference Laboratory, Nigeria Centre for Disease Control and Prevention	Olusola Anuoluwapo Akanbi et al
hCoV-19/Indonesia/JI-ITD-60755NT/2023	EPI_ISL_17324715	National Hospital	Institute of Tropical Disease, Universitas Airlangga	Krisnoadi Rahardjo et al
hCoV-19/Taiwan/CDC-W26583/2023	EPI_ISL_17703735	Centers for Disease Control, R.O.C. (Taiwan)	Centers for Disease Control, R.O.C. (Taiwan)	Yu-Chi Lin et al
hCoV-19/Jiangsu/HACDC-140/2023	EPI_ISL_17988172	Institute for the Prevention and Control of Acute Infectious Diseases, Jiangsu Provincial Center for Disease Control and Prevention	Institute for the Prevention and Control of Acute Infectious Diseases, Jiangsu Provincial Center for Disease Control and Prevention	Deng et al
hCoV-19/Brazil/SP-AR-1219/2023	EPI_ISL_16943610	Instituto de Biotecnologia - UNESP	Instituto de Biotecnologia - UNESP	Eliana Leonor Hurtado Celis et al
hCoV-19/Brazil/MT-LACENMT-510510325/2023	EPI_ISL_17821265	Hospital Municipal de Cuiaba E P S Dr Leony Palma Carvalho	Public Health Central Laboratory of Mato Grosso State (LACEN-MT)	Elaine de Oliveira et al
hCoV-19/Japan/TKYnat13686/2023	EPI_ISL_17672523	Tokyo Metropolitan Institute of Public Health	Tokyo Metropolitan Institute of Public Health	Akane Negishi et al
hCoV-19/Brazil/RJ-FIOCRUZ-3407/2023	EPI_ISL_17658272	Laboratorio Central de Saude Publica do Estado do Rio de Janeiro (LACEN/RJ)	Laboratory of Respiratory Viruses and Measles, Oswaldo Cruz Institute, FIOCRUZ	Paola Resende et al
hCoV-19/Canada/AB-ABPHL-99513/2023	EPI_ISL_18030087	Alberta Precision Labs (APL)	Alberta Precision Labs (APL)	Bu J et al
hCoV-19/Shanghai/SCDC-XG08-12317/2023	EPI_ISL_18208520	Microbe lab, Shanghai Municipal Center for Disease Control & Prevention	Microbe lab, Shanghai Municipal Center for Disease Control & Prevention	Zhang et al B
hCoV-19/Anhui/HSCDC-71/2023	EPI_ISL_17987960	Clinical laboratory, HuangShanCDC	Clinical laboratory, HuangShanCDC	WangXu et al
hCoV-19/Brazil/SP-HIAE-ID2807/2023	EPI_ISL_17821911	LATE - Laborat√≥rio de T√©cnicas Especiais - Hospital Israelita Albert Einstein	LATE - Laborat√≥rio de T√©cnicas Especiais - Hospital Israelita Albert Einstein	Deyvid Amgarten et al
hCoV-19/Brazil/CE-LACENCE-232213552/2023	EPI_ISL_17689706	Centro De Saude Dona Tereza Holanda De Oliveira	Laborat√≥rio Central de Sa√∫de P√∫blica do Cear√°	Tayna da Silva Fiuza et al
hCoV-19/Brazil/GO-FIOCRUZ-8553/2023	EPI_ISL_18253258	Laboratorio Central de Saude Publica do Estado de Goias (LACEN/GO)	Laboratory of Respiratory Viruses and Measles, Oswaldo Cruz Institute, FIOCRUZ	Paola Resende et al
hCoV-19/Brazil/MG-LBI-3802/2023	EPI_ISL_18228411	Hermes Pardini Institute	Laborat√≥rio de Biologia Integrativa	Paula Fonseca et al
hCoV-19/Netherlands/ZH-LUMC-4387/2023	EPI_ISL_17778313	Reinier Haga Medisch Diagnostisch Centrum	Leiden University Medical Center	Stefan Boers et al
hCoV-19/Canada/ON-PHL-23-16195/2023	EPI_ISL_17193043	Public Health Ontario Laboratory	Public Health Ontario Laboratory	Jacob Afelskie et al
hCoV-19/Brazil/PA-LACENPA-150389182/2023	EPI_ISL_17983102	Laboratorio Central de Saude Publica do Estado do Para (LACEN/PA)	Laboratorio Central de Saude Publica do Estado do Para (LACEN/PA)	Patricia Costa et al
hCoV-19/Palestine/T-89573/2023	EPI_ISL_18545871	CPHL-MOH	Molecular Diagnostic Laboraory-CPHL	Shtayeh Issa et al
hCoV-19/Mexico/CMX-INMEGEN-100-179/2023	EPI_ISL_17170127	Instituto Nacional de Medicina Genomica	Instituto Nacional de Medicina Genomica	Cedro-Tanda A et al
hCoV-19/Nigeria/NCDC-AFI-00123/2023	EPI_ISL_18110457	National Reference Laboratory	National Reference Laboratory, Nigeria Centre for Disease Control	Dr Ndodo Nnaemeka et al
hCoV-19/Mexico/CMX-INMEGEN-101-124/2023	EPI_ISL_17591146	SALUD DIGNA	Instituto Nacional de Medicina Genomica	Cedro-Tanda A et al
hCoV-19/France/IDF-APHPSU_PSL-662306025268/2023	EPI_ISL_17975721	Assistance Publique - H√¥pitaux de Paris (AP-HP) Piti√©-Salp√™tri√®re	Assistance Publique - H√¥pitaux de Paris (AP-HP) Piti√©-Salp√™tri√®re	Stephane Marot et al
hCoV-19/TrinidadandTobago/425838/2023	EPI_ISL_17975850	Trinidad Public Health Laboratory	Carrington Lab, Department of Preclinical Sciences, Faculty of Medical Sciences, The University of the West Indies, St Augustine Campus	Nikita S. D. Sahadeo et al
hCoV-19/Guinea/IPGui-28521/2023	EPI_ISL_18050126	Institut Pasteur de Guin√©e	Institut Pasteur de Guin√©e	Reine ANGUINZE et al
hCoV-19/India/KA-BMCRI-1166/2023	EPI_ISL_16746642	SRL LABS	State Level VRDL,BMCRI,Bangalore	Shantala GB et al
hCoV-19/Mexico/SIN_InDRE_FB4869/2023	EPI_ISL_18785820	Laboratorio Estatal de Salud Publica Sinaloa	Instituto de Diagnostico y Referencia Epidemiologicos (INDRE)	Abril Rodriguez-Maldonado et al
hCoV-19/Brazil/AM-FIOCRUZ-ILMD2300946/2023	EPI_ISL_17721203	Laborat√≥rio Central de Sa√∫de P√∫blica do Amazonas - LACEN-AM	Laborat√≥rio de Ecologia de Doen√ßas Transmiss√≠veis na Amaz√¥nia, Instituto Le√¥nidas e Maria Deane - Fiocruz Amaz√¥nia	Dejanane Silva et al
hCoV-19/Brazil/AM-FIOCRUZ-ILMD2301710/2023	EPI_ISL_18125849	Laborat√≥rio Central de Sa√∫de P√∫blica do Amazonas - LACEN-AM	Laborat√≥rio de Ecologia de Doen√ßas Transmiss√≠veis na Amaz√¥nia, Instituto Le√¥nidas e Maria Deane - Fiocruz Amaz√¥nia	Dejanane Silva et al
hCoV-19/Brazil/SC-LACENSC-421758737/2023	EPI_ISL_18415039	Laborat√≥rio Central de Sa√∫de P√∫blica do Estado de Santa Catarina	Laborat√≥rio Central de Sa√∫de P√∫blica do Estado de Santa Catarina	Sandra Bianchini Fernandes et al
hCoV-19/Brazil/GO-FIOCRUZ-11022/2023	EPI_ISL_18563133	Laboratorio Central de Saude Publica do Estado de Goias (LACEN/GO)	Instituto Oswaldo Cruz FIOCRUZ - Laboratory of Respiratory Viruses and Measles (LVRS)	Paola Resende et al
hCoV-19/Japan/PG-584820/2023	EPI_ISL_18642491	Pathogen Genomics Center, National Institute of Infectious Diseases	Pathogen Genomics Center, National Institute of Infectious Diseases	Naobumi Sasaki et al
hCoV-19/Brazil/GO-HLAGYN-2398198/2023	EPI_ISL_18681983	HLAGYN - Laboratorio de Imunologia de Transplantes de Goias	HLAGYN - Laboratorio de Imunologia de Transplantes de Goias	Fernando Antonio Vinhal dos Santos et al
hCoV-19/Argentina/INEI126337/2023	EPI_ISL_18864585	Servicio Virosis Respiratorias-Departamento Virolog√≠a-INEI	Instituto Nacional Enfermedades Infecciosas C.G.Malbran	Pontoriero A. et al
hCoV-19/Chile/MA-65020/2023	EPI_ISL_18335044	Genetica Molecular and Subdepartamento de Virologia ISP Chile	Instituto de Salud Publica de Chile	Mariela Guajardo et al
hCoV-19/USA/FL-CDC-QDX49125670/2023	EPI_ISL_17589036	Quest Diagnostics Incorporated	Centers for Disease Control and Prevention Division of Viral Diseases, Pathogen Discovery	Dakota Howard et al
hCoV-19/USA/MN-MDH-37117/2023	EPI_ISL_18434273	UNIVERSITY OF MINNESOTA - INFECTIOUS DISEASE DIAGNOSTIC LABO	Minnesota Department of Health, Public Health Laboratory	Jacob Garfin et al
hCoV-19/USA/NJ-CDC-LC1044232/2023	EPI_ISL_17854397	Laboratory Corporation of America	Centers for Disease Control and Prevention Division of Viral Diseases, Pathogen Discovery	Dakota Howard et al
hCoV-19/USA/NV-NSPHL-23-S003212/2023	EPI_ISL_17395953	Nevada State Public Health Laboratory	Nevada State Public Health Laboratory	Andrew Gorzalski et al
hCoV-19/Canada/QC-L00577249001/2023	EPI_ISL_16690094	Laboratoire de sant√© publique du Qu√©bec	Laboratoire de sant√© publique du Qu√©bec	Sandrine Moreira et al
hCoV-19/India/GJ-GBRC10269/2023	EPI_ISL_17078584	Divine Lab, Fategunj, Vadodara	Gujarat Biotechnology Research Centre-INSACOG	Rameshchandra Pandit et al
hCoV-19/Algeria/1730/2023	EPI_ISL_17182709	National Influenza Centres (NIC), Viral Respiratory Unit	National Influenza Centres (NIC), Viral Respiratory Unit	Baya Hedjal et al
hCoV-19/USA/CA-CDC-QDX46229568/2023	EPI_ISL_16917824	Quest Diagnostics Incorporated	Centers for Disease Control and Prevention Division of Viral Diseases, Pathogen Discovery	Dakota Howard et al
hCoV-19/Argentina/6680-119/2023	EPI_ISL_17966236	Laboratorio Central, Ministerio de Salud C√≥rdoba	Departamento Laboratorio Central and Unidad Operativa Centro Nacional de Gen√≥mica y Bioinform√°tica	Castro et al
hCoV-19/Argentina/INEI125485/2023	EPI_ISL_18095324	Servicio Virosis Respiratorias-Departamento Virolog√≠a-INEI	Instituto Nacional Enfermedades Infecciosas C.G.Malbran	Baumeister E. et al
hCoV-19/Argentina/INEI125642/2023	EPI_ISL_17886170	Servicio Virosis Respiratorias-Departamento Virolog√≠a-INEI	Instituto Nacional Enfermedades Infecciosas C.G.Malbran	Baumeister E. et al
hCoV-19/Argentina/INEI125452/2023	EPI_ISL_18095278	Servicio Virosis Respiratorias-Departamento Virolog√≠a-INEI	Instituto Nacional Enfermedades Infecciosas C.G.Malbran	Baumeister E. et al
hCoV-19/Iran/EB0610/2023	EPI_ISL_18443896	Qom University of Medical Sciences	COVID-19 National Reference Laboratory, Pasteur Institute of Iran	Zahra Ahmadi et al
hCoV-19/India/HP-NII-1580/2023	EPI_ISL_17096493	Dr YSP Nahan	National Institute of Immunology	Aneeshkumar Arimbasseri et al
hCoV-19/Iran/EB166/2023	EPI_ISL_18443054	Mazandaran University of Medical Sciences	COVID-19 National Reference Laboratory, Pasteur Institute of Iran	Zahra Ahmadi et al
hCoV-19/Uruguay/DLSP_960/2023	EPI_ISL_18041138	Departamento Laboratorios de Salud P√∫blica (DLSP) Ministerio de Salud P√∫blica	Departamento Laboratorios de Salud P√∫blica (DLSP) Ministerio de Salud P√∫blica	Cortinas et al
hCoV-19/USA/TX-UHS-UTHSA8098-P0/2023	EPI_ISL_18107688	UT Health San Antonio, Greehey Children's Cancer Research Institute	UT Health San Antonio, Greehey Children's Cancer Research Institute	Marjorie Parker David et al
hCoV-19/Japan/PG-545651/2023	EPI_ISL_18039449	Hiroshima City Institute of Public Health	Hiroshima City Institute of Public Health	Yoshiki Fujii et al
hCoV-19/India/KA-ICMR-NIV-G-14591/2023	EPI_ISL_18120293	Indian Council of Medical Research, National Institute of Virology	National Institute of Virology - Influenza	Dr. Varsha Potdar et al
hCoV-19/USA/NY-CDC-LC1023358/2023	EPI_ISL_17180862	Laboratory Corporation of America	Centers for Disease Control and Prevention Division of Viral Diseases, Pathogen Discovery	Dakota Howard et al
hCoV-19/Ukraine/77717/2023	EPI_ISL_17655698	Reference laboratory for diagnostics of HIV/AIDS, virological and especially dangerous pathogens	Reference laboratory for diagnostics of HIV/AIDS, virological and especially dangerous pathogens	Iryna Demchyshyna et al
hCoV-19/USA/WA-S22985/2023	EPI_ISL_17601637	Seattle Flu Study	Seattle Flu Study	Chris D. Frazar et al
hCoV-19/Beijing/BJCDC-1035/2023	EPI_ISL_17785019	Institute for Infectious Disease and Endemic Disease Control, Beijing Center for Disease Control and Preventio	Institute for Infectious Disease and Endemic Disease Control, Beijing Center for Disease Control and Preventio	Pan et al
hCoV-19/Australia/WA12640/2023	EPI_ISL_17527325	PathWest Laboratory Medicine WA	PathWest Laboratory Medicine WA Microbial Surveillance Unit	Chisha Sikazwe et al
hCoV-19/USA/NY-CDC-QDX48685184/2023	EPI_ISL_17486640	Quest Diagnostics Incorporated	Centers for Disease Control and Prevention Division of Viral Diseases, Pathogen Discovery	Dakota Howard et al
hCoV-19/Beijing/BJCDC-1835/2023	EPI_ISL_18049585	Institute for Infectious Disease and Endemic Disease Control, Beijing Center for Disease Control and Prevention	Institute for Infectious Disease and Endemic Disease Control, Beijing Center for Disease Control and Prevention	Pan et al
hCoV-19/Jiangxi/JXNC-208/2023	EPI_ISL_17794691	Nanchang Center for Disease Control and Prevention	Institute of Disease Control and Inspection, Jiangxi Province Center for Disease Control and Prevention	Yangbowen Wu et al
hCoV-19/Philippines/PGCV_0061_5559/2023	EPI_ISL_18551896	Metro Iloilo Hospital And Medical Center	PHILIPPINE GENOME CENTER VISAYAS	Dr. Cynthia P. Saloma et al
hCoV-19/Bangladesh/IEDCR-2200729/2023	EPI_ISL_17837265	Institute of Epidemiology, Disease Control and Research (IEDCR)	Institute of Epidemiology, Disease Control and Research (IEDCR)	Manjur Hossain Khan et al
hCoV-19/Romania/MS-1507/2023	EPI_ISL_18261642	Department of Public Health Mures	National Institute of Infectious Diseases-Prof. Dr. Matei Bals Molecular Diagnostics Laboratory	Simona Paraschiv et al
hCoV-19/Egypt/CPHL-EGY23051/2023	EPI_ISL_17424078	CPHL,MOH,EGYPT	Central Public Health Laboratories (CPHL)	Wael H. Roshdy et al
hCoV-19/SouthAfrica/NICD-N51957/2023	EPI_ISL_16750830	AMPATH	National Institute for Communicable Diseases of the National Health Laboratory Service	Everatt J et al
hCoV-19/Italy/FVG-TS-65344881/2023	EPI_ISL_17557478	SC (UCO) Igiene e Sanit√† Pubblica, ASUGI, Trieste	SC (UCO) Igiene e Sanit√† Pubblica, ASUGI, Trieste	Koncan R et al
hCoV-19/Venezuela/Zul2868/2023	EPI_ISL_18059756	INHRR	Laboratorio de Virologia Molecular	Rossana C Jaspe et al
hCoV-19/Mexico/CAM_IBT_IMSS_11291/2023	EPI_ISL_18588856	Unidad de Investigacion Medica de Yucatan (UIMY)	Instituto de Biotecnologia de la UNAM	Julio Elias Alvarado-Yaah et al
hCoV-19/Mexico/AGU-LESP-4043-S84/2023	EPI_ISL_18852816	Hospital General de Zona 1 IMSS	Laboratorio Estatal de Salud P√∫blica (LESP) Aguascalientes Instituto de Salud del Estado de Aguascalientes (ISSEA)	Miriam Lozano-Gamboa et al
hCoV-19/Nigeria/NCDC-NR-GL-00182/2023	EPI_ISL_17535488	National Reference Laboratory, Nigeria Centre for Disease Control	National Reference Laboratory, Nigeria Centre for Disease Control	Dr Ndodo Nnaemeka et al
hCoV-19/USA/ID-CDC-2-6859551/2023	EPI_ISL_17061987	ID Bureau of Laboratories	Centers for Disease Control and Prevention Division of Viral Diseases, Pathogen Discovery	Mili Sheth et al
hCoV-19/Mexico/YUC_LANGEBIO_IMSS_15144/2023	EPI_ISL_18365519	Unidad de Investigaci√≥n M√©dica de Yucat√°n (UIMY)	Unidad de Genomica Avanzada	Authors (in last name alphabetical order): Julio Elias Alvarado-Yaah et al
hCoV-19/Germany/BE-ChVir43131/2023	EPI_ISL_17782017	Charit√© Universit√§tsmedizin Berlin, Institut f√ºr Virologie/Labor Berlin	Charit√© Universit√§tsmedizin Berlin, Institut f√ºr Virologie	Victor M Corman et al
hCoV-19/SouthAfrica/CERI-KRISP-K052907/2023	EPI_ISL_16977968	PathCare	CERI, Centre for Epidemic Response and Innovation, Stellenbosch University and KRISP, KZN Research Innovation and Sequencing Platform, UKZN.	Maponga T et al
hCoV-19/Vietnam/NHTD-OUCRU3802/2023	EPI_ISL_17623783	National Hospital for Tropical Diseases	Oxford University Clinical Research Unit, Hanoi, Vietnam	Pham Ngoc Thach et al
hCoV-19/Vietnam/NHTD-OUCRU4109/2023	EPI_ISL_18726338	National Hospital of Tropical Diseases	Oxford University Clinical Research Unit, Hanoi, Vietnam	Nguyen Thi Tam et al
hCoV-19/Vietnam/NHTD-OUCRU4055/2023	EPI_ISL_18051518	National Hospital for Tropical Diseases	Oxford University Clinical Research Unit, Hanoi, Vietnam	Pham Ngoc Thach et al
hCoV-19/USA/CA-CDC-QDX47214713/2023	EPI_ISL_17180027	Quest Diagnostics Incorporated	Centers for Disease Control and Prevention Division of Viral Diseases, Pathogen Discovery	Dakota Howard et al
hCoV-19/Pakistan/IDRL-0764-S6/2023	EPI_ISL_17008438	Clinical Lab - Aga Khan University Hospital	Infectious Diseases Research Laboratory, Department of Pediatrics and Child Health	"Samiah Kanwar et al
hCoV-19/Bangladesh/IEDCR-9826366/2023	EPI_ISL_17837246	Institute of Epidemiology, Disease Control and Research (IEDCR)	Institute of Epidemiology, Disease Control and Research (IEDCR)	Manjur Hossain Khan et al
hCoV-19/Germany/NW-RKI-I-1126487/2023	EPI_ISL_17348518	Eurofins MVZ Labor Gelsenkirchen	Robert Koch Institute	?
hCoV-19/Chile/ML-26241/2023	EPI_ISL_17466402	Genetica Molecular and Subdepartamento de Virologia ISP Chile	Instituto de Salud Publica de Chile	Mariela Guajardo et al
hCoV-19/Chile/AT-29287/2023	EPI_ISL_17500187	Genetica Molecular and Subdepartamento de Virologia ISP Chile	Instituto de Salud Publica de Chile	Mariela Guajardo et al
hCoV-19/Sichuan/SCDC-0438/2023	EPI_ISL_17489293	Sichuan Center of Disease Control and Prevention	Sichuan Center of Disease Control and Prevention	Chen et al
hCoV-19/Mexico/CMX-INMEGEN-x09-16/2023	EPI_ISL_17549507	NUTRICION	Instituto Nacional de Medicina Genomica	Cedro-Tanda A et al
hCoV-19/Vietnam/NHTD-OUCRU3854/2023	EPI_ISL_17623830	National Hospital for Tropical Diseases	Oxford University Clinical Research Unit, Hanoi, Vietnam	Pham Ngoc Thach et al
hCoV-19/CostaRica/INC-10705-788006/2023	EPI_ISL_17510693	Area De Salud El Guarco (El Guarco/Cartago)	Inciensa, Instituto de Investigaci√≥n y Ense√±anza en Nutrici√≥n y Salud	Francisco Duarte et al
hCoV-19/Netherlands/GE-RIVM-129355/2023	EPI_ISL_17515639	National Institute for Public Health and the Environment (RIVM)	National Institute for Public Health and the Environment (RIVM)	Adam Meijer et al
hCoV-19/Japan/PG-527718/2023	EPI_ISL_17880698	Pathogen Genomics Center, National Institute of Infectious Diseases	Pathogen Genomics Center, National Institute of Infectious Diseases	Naobumi Sasaki et al
hCoV-19/SouthAfrica/NICD-N55330/2023	EPI_ISL_17803364	KZN CHATSMED LABORATORY	National Institute for Communicable Diseases of the National Health Laboratory Service	Everatt J et al
hCoV-19/Colombia/DC-INS-VG-30494/2023	EPI_ISL_18283904	LAB ALIFE HEALTH	Instituto Nacional de Salud- Direcci√≥n de Investigaci√≥n en Salud P√∫blica	Katherine Laiton-Donato et al
hCoV-19/Philippines/PH-VSMMC-7-158/2023	EPI_ISL_18355631	Bohol Containerized PCR Laboratory	Vicente Sotto Memorial Medical Center	Reynette Christine J. Ligaray et al
hCoV-19/USA/WA-GBW-H10-014-3352/2023	EPI_ISL_17950274	Clinical Enterprise Airport (DC Pooled) - 10 Swab	Ginkgo Bioworks Clinical Laboratory / XpressCheck	Keith Robison et al
hCoV-19/SouthAfrica/NICD-N56006/2023	EPI_ISL_18125260	St Georges Laboratory	National Institute for Communicable Diseases of the National Health Laboratory Service	Everatt J et al
hCoV-19/Pakistan/NIH-B129-S12/2023	EPI_ISL_17501378	Department of Virology, National Institute of Health, Islamabad, Pakistan	Department of Virology, National Institute of Health, Islamabad, Pakistan	Massab Umair et al
hCoV-19/Gansu/BYCDC100/2023	EPI_ISL_17837047	Inspection and testing department, Center for Disease Control and Preventron of Baiyin City	Inspection and testing department, Center for Disease Control and Preventron of Baiyin City	Yang et al
hCoV-19/Indonesia/BA-SANGLAHUNUD-0611/2023	EPI_ISL_18537607	Laboratorium RSU Murni Teguh Bali	RSUP Prof IGNG Ngoerah/FK Unud	Luh Inta Prilandari et al
hCoV-19/Japan/PG-583183/2023	EPI_ISL_18556091	Sendai City Institute of Public Health	Sendai City Institute of Public Health	Youko Kano et al
hCoV-19/Kenya/CDC-DLSP-Kisumu-COV234386/2023	EPI_ISL_18885246	DLSP KEMRI/CDC KISUMU Lab	DLSP_CDC_KISUMU	Shirley Lidechi et al
hCoV-19/Kenya/2023040582/2023	EPI_ISL_18942085	DLSP KEMRI/CDC NAIROBI Lab	DLSP KEMRI/CDC NAIROBI Lab	Lydia Mwasi et al
hCoV-19/Shanxi/TYCDC448/2023	EPI_ISL_18495379	Microbiology Department, Taiyuan Center for Disease Control and Prevention	Microbiology Department, Taiyuan Center for Disease Control and Prevention	Wang et al
hCoV-19/Hubei/HCDC-2288/2023	EPI_ISL_18006124	Xiangyang Center for Disease Control and Prevention	Hubei Provincial Center for Disease Control and Prevention Center of Pathogenic Microorganism Detection	Yongzhong Jiang et al
hCoV-19/Anhui/MCDC164/2023	EPI_ISL_17769936	Microbiological Testing Department, Maanshan Center for Disease Control and Prevention	Microbiological Testing Department, Maanshan Center for Disease Control and Prevention	Yang Zikun et al
hCoV-19/Yunnan/YNCDC-2437/2023	EPI_ISL_18241509	The department for prevention and control of acute infectious diseases, Yunnan Center for Disease Control and Prevention	The department for prevention and control of acute infectious diseases, Yunnan Center for Disease Control and Prevention	Zhang et al B
hCoV-19/Beijing/BJCDC-1786/2023	EPI_ISL_18049635	Institute for Infectious Disease and Endemic Disease Control, Beijing Center for Disease Control and Prevention	Institute for Infectious Disease and Endemic Disease Control, Beijing Center for Disease Control and Prevention	Pan et al
hCoV-19/Russia/SPE-RII-685S/2023	EPI_ISL_18486950	WHO National Influenza Centre Russian Federation	WHO National Influenza Centre Russian Federation	Andrey Komissarov et al
hCoV-19/Indonesia/JK-NIHRD-W03393/2023	EPI_ISL_17997226	RS Tzu Chi Pantai Indah Kapuk	National Institute of Health Research and Development	Hana Apsari Pawestri et al
hCoV-19/Australia/NSW-ICPMR-50547/2023	EPI_ISL_18513439	Pathology West - NSW Health Pathology	NSW Health Pathology - Institute of Clinical Pathology and Medical Research; Westmead Hospital; University of Sydney	Basile K. et al
hCoV-19/Lebanon/BH-1894/2023	EPI_ISL_18939572	Bekaa Hospital	American University of Beirut Center For Infectious Diseases Research	Ghassan Dbaibo et al
hCoV-19/Indonesia/JK-NIHRD-W03883/2023	EPI_ISL_18639217	RSPI Prof Dr Sulianti Saroso	National Institute of Health Research and Development	Fajar Nur Sulistyahadi et al
hCoV-19/Indonesia/JK-NIHRD-W04080/2023	EPI_ISL_18700439	BBLK Jakarta	National Institute of Health Research and Development	Hartanti Dian Ikawati et al
hCoV-19/Indonesia/JK-NIHRD-W03875/2023	EPI_ISL_18639209	Laboratorium Econolab	National Institute of Health Research and Development	Markus Evan Anggia et al
hCoV-19/Pakistan/NIHPV-SD-511/2023	EPI_ISL_18042761	National Influenza Centre Pakistan	National Institutes of Health Pakistan Virology	Nazish et al
hCoV-19/USA/CA-HLX-STM-DS997W96J/2023	EPI_ISL_18081575	Kaiser Permanente Southern California	Helix	Simon White on behalf of Kaiser Permanente Southern California et al
hCoV-19/India/KA-ICMR-NIV-G-14577/2023	EPI_ISL_18120282	Indian Council of Medical Research, National Institute of Virology	National Institute of Virology - Influenza	Dr. Varsha Potdar et al
hCoV-19/USA/OH-ODH-SC3031862/2023	EPI_ISL_18114505	Pathology and Laboratory Medicine Institute, Cleveland Clinic, Ohio, USA	Ohio Department of Health Laboratory	Samantha Sevilla et al
hCoV-19/Mexico/JAL_IBT_IMSS_12089/2023	EPI_ISL_18991874	Centro de Investigacion Biomedica de Occidente (CIBO)	Instituto de Biotecnologia de la UNAM	Julio Elias Alvarado-Yaah et al
hCoV-19/Myanmar/DMR_24001/2023	EPI_ISL_18744368	Department of Medical Research	Department of Medical Research	Myat Htut Nyunt et al
hCoV-19/SouthAfrica/NICD-N57668/2024	EPI_ISL_18939896	AMPATH	National Institute for Communicable Diseases of the National Health Laboratory Service	Everatt J et al
hCoV-19/Ecuador/NIC-INSPI-435206/2023	EPI_ISL_19186512	INSPI-CRN DE INFLUENZA Y OTROS VIRUS RESPIRATORIOS	INSPI-CRN DE INFLUENZA Y OTROS VIRUS RESPIRATORIOS	Alfredo Bruno et al
hCoV-19/USA/PA-CDC-QDX86168737/2023	EPI_ISL_18416620	Quest Diagnostics Incorporated	Centers for Disease Control and Prevention Division of Viral Diseases, Pathogen Discovery	Dakota Howard et al
hCoV-19/Pakistan/IDRL-AKU-KHI-4907-S7/2023	EPI_ISL_18745109	Clinical Lab, Aga Khan University Hospital	Infectious Diseases Research Laboratory, Department of Pediatrics and Child Health	Furqan Kabir et al
hCoV-19/Thailand/NIC_BKK_8699/2023	EPI_ISL_18771527	Bureau of the Royal Household	National Institute of Health, Department of Medical Sciences, Ministry of Public Health, Thailand	Pilailuk Okada et al
hCoV-19/England/CLIMB-CM7YGTSO/2023	EPI_ISL_18525389	Respiratory Virus Unit, Microbiology Services Colindale, Public Health England	UK Health Security Agency (UKHSA)	PHE Covid Sequencing Team et al
hCoV-19/Guatemala/2405-DLNS/2023	EPI_ISL_18669867	Direcci√≥n del Laboratorio Nacional de Salud (DLNS), Guatemala	Direcci√≥n del Laboratorio Nacional de Salud (LNS), Guatemala	Maria Linda Mendoza Prillwitz et al
hCoV-19/Sichuan/MSCDC-13-3/2023	EPI_ISL_18292675	Microbiology laboratory, Sichuan Center of Disease Control and Prevention	Microbiology laboratory, Sichuan Center of Disease Control and Prevention	Guangyuan Li et al
hCoV-19/USA/MN-MDH-37035/2023	EPI_ISL_18434183	CARRIS HEALTH - WILLMAR MAIN CLINIC	Minnesota Department of Health, Public Health Laboratory	Jacob Garfin et al
hCoV-19/Taiwan/CDC-F88781/2023	EPI_ISL_18427838	Centers for Disease Control, R.O.C. (Taiwan)	Centers for Disease Control, R.O.C. (Taiwan)	Yu-Chi Lin et al
hCoV-19/England/CLIMB-CM7YF8GO/2023	EPI_ISL_18385730	Respiratory Virus Unit, Microbiology Services Colindale, Public Health England	UK Health Security Agency (UKHSA)	PHE Covid Sequencing Team et al
hCoV-19/Germany/BY-MVP-000022246/2023	EPI_ISL_18526198	Max von Pettenkofer Institute, Virology, National Reference Center for Retroviruses, LMU Munich	Laboratory for Functional Genome Analysis; Dept. Genomics; Gene Center of the LMU Munich	Max Muenchhoff et al
hCoV-19/Japan/PG-584049/2023	EPI_ISL_19039266	Ibaraki Prefectural Institute of Public Health	Ibaraki Prefectural Institute of Public Health	Megumi Ueno et al
hCoV-19/France/PAC-HCL023182472801/2023	EPI_ISL_18568441	LABORATOIRE SYNERGIE	CNR Virus des Infections Respiratoires, France SUD	Bruno Simon et al
hCoV-19/Italy/TAA-PAB_SABES_1901002549/2023	EPI_ISL_18625058	Azienda Sanitaria dell'Alto Adige - Laboratorio Aziendale di Microbiologia e Virologia	Azienda Sanitaria dell'Alto Adige Laboratorio Aziendale di Microbiologia e Virologia	Angela Maria Di Pierro et al
hCoV-19/Indonesia/JI-ITD-61699NT/2023	EPI_ISL_18705043	National Hospital	Institute of Tropical Disease, Universitas Airlangga	Aldise M Nastri et al
hCoV-19/Heilongjiang/HLJCDC-1593/2023	EPI_ISL_17850473	Institute for Viral Disease Control and Prevention, Department for Viral Disease Control and Prevention, Heilongjiang Provincial Center for Disease Control and Prevention	Institute for Viral Disease Control and Prevention, Department for Viral Disease Control and Prevention, Heilongjiang Provincial Center for Disease Control and Prevention	Xu Jun et al
hCoV-19/Shanghai/SCDC-HG0710-2554/2023	EPI_ISL_17994430	Microbe lab, Shanghai Municipal Center for Disease Control & Prevention	Microbe lab, Shanghai Municipal Center for Disease Control & Prevention	Zhang et al B
hCoV-19/Pakistan/IDRL-AKU-KHI-4727-S4/2023	EPI_ISL_18745107	Clinical Lab, Aga Khan University Hospital	Infectious Diseases Research Laboratory, Department of Pediatrics and Child Health	Fatima Aziz et al
hCoV-19/Peru/CAJ-INS-49153/2024	EPI_ISL_19024453	Laboratorio de Referencia Nacional de Virus Inmunoprevenibles, Centro Nacional de Salud Publica, Instituto Nacional de Salud Peru.	Laboratorio de Referencia Nacional de Virus Inmunoprevenibles, Centro Nacional de Salud Publica, Instituto Nacional de Salud Peru.	Carlos Padilla Rojas et al
hCoV-19/Hubei/HCDC-WH2662/2023	EPI_ISL_18217225	Wuhan Center for Disease Control and Prevention	Hubei Provincial Center for Disease Control and Prevention Center of Pathogenic Microorganism Detection	Yongzhong Jiang et al
hCoV-19/Germany/BY-RKI-I-1137233/2023	EPI_ISL_18168878	LabKom - Labor Augsburg MVZ GmbH	Robert Koch Institute	Felix Stelter et al
hCoV-19/Gansu/QYCDC-0871/2023	EPI_ISL_18495541	Central Laboratory, Qingyang Center for Disease Control and Prevention	Central Laboratory, Qingyang Center for Disease Control and Prevention	Zhu et al
hCoV-19/Hubei/HCDC-YC2819/2023	EPI_ISL_18254280	Yichang Center for Disease Control and Prevention	Hubei Provincial Center for Disease Control and Prevention Center of Pathogenic Microorganism Detection	Yongzhong Jiang et al
hCoV-19/Qinghai/QHCDC-HSZ-384/2023	EPI_ISL_18213359	Microbiological testing center, Qinghai Center for Disease Prevention and Control	Microbiological testing center, Qinghai Center for Disease Prevention and Control	Youju Lei et al
hCoV-19/France/PAC-HCL023146482801/2023	EPI_ISL_18326571	CERBALIANCE PROVENCE	CNR Virus des Infections Respiratoires, France SUD	Bruno Simon et al
hCoV-19/Gansu/BYCDC177/2023	EPI_ISL_18241438	Inspection and testing department, Center for Disease Control and Preventron of Baiyin City	Inspection and testing department, Center for Disease Control and Preventron of Baiyin City	Yang et al
hCoV-19/Poland/0876WSN_wsseol/2023	EPI_ISL_18567709	WSSE w Olsztynie	Wojewodzka Stacja Sanitarno-Epidemiologiczna w Olsztynie, Laboratorium Badan Epidemiologiczno-Klinicznych	Sylwia Krzetowska et al
hCoV-19/Qinghai/QHCDC-ETYY-337/2023	EPI_ISL_18268232	Microbiological testing center, Qinghai Center for Disease Prevention and Control	Microbiological testing center, Qinghai Center for Disease Prevention and Control	Youju Lei et al
hCoV-19/Lithuania/MB0912_0052/2023	EPI_ISL_18393730	Vie≈°oji ƒØstaiga Antakalnio poliklinika	National Public Health Surveillance Laboratory	Martynas Smicius et al
hCoV-19/Xinjiang/XJCDCCJ-248/2023	EPI_ISL_18505741	Disease control, Xinjiang center of diease control	Disease control, Xinjiang center of diease control	Ma et al
hCoV-19/Turkey/HSGM-AA001723/2023	EPI_ISL_18901271	Ministry of Health T√ºrkiye	Ministry of Health Turkey, Public Health Directorate, National Virology Reference Laboratory	S√ºleyman Yal√ßƒ±n et al
hCoV-19/Germany/BY-LGL-6033250/2023	EPI_ISL_18451287	Bayerisches Landesamt fuer Gesundheit und Lebensmittelsicherheit (LGL)	Bayerisches Landesamt fuer Gesundheit und Lebensmittelsicherheit (LGL)	Alexandra Dangel et al
hCoV-19/India/GJ-INSACOG-GBRC13543/2023	EPI_ISL_18136390	Bhailal Amin General Hospital, Gorva, Vadodara	Gujarat Biotechnology Research Centre-INSACOG	Nimesh Patel et al
hCoV-19/Russia/SAM-RII-MH144432S/2023	EPI_ISL_18416841	Tolyatti Municipal Clinical Hospital No 5	WHO National Influenza Centre Russian Federation	Andrey Komissarov et al
hCoV-19/Shanghai/SCDC-XG09-13928/2023	EPI_ISL_18360303	Microbe lab, Shanghai Municipal Center for Disease Control & Prevention	Microbe lab, Shanghai Municipal Center for Disease Control & Prevention	Zhang et al B
hCoV-19/Henan/XYCDC-0422/2023	EPI_ISL_18640079	Central laboratory, Xinyang Center for Disease Control and Prevention	Central laboratory, Xinyang Center for Disease Control and Prevention	Lv et al
hCoV-19/Beijing/BJCDC-4343/2023	EPI_ISL_18438304	Institute for Infectious Disease and Endemic Disease Control, Beijing Center for Disease Control and Prevention	Institute for Infectious Disease and Endemic Disease Control, Beijing Center for Disease Control and Prevention	Pan et al
hCoV-19/Chongqing/CQCDC-5394/2023	EPI_ISL_19080642	Microbiological detection Institute, Chongqing center for disease control and prevetion	Chongqing Municipal Center for Disease Control and Prevention	Ye et al
hCoV-19/Gansu/GSCDC-0884/2023	EPI_ISL_18683248	Gansu Provincial Pathogen Detection Institute, Gansu Provincial Centre for Disease Control and Prevention	Gansu Provincial Pathogen Detection Institute, Gansu Provincial Centre for Disease Control and Prevention	Li et al
hCoV-19/Henan/SMXCDC110204/2023	EPI_ISL_18575423	Sanmenxia Center for Disease prevention and control	Sanmenxia Center for Disease prevention and control	Yang et al
hCoV-19/Indonesia/JK-NIHRD-W03841/2023	EPI_ISL_18639180	RSPI Prof Dr Sulianti Saroso	National Institute of Health Research and Development	Hana Apsari Pawestri et al
hCoV-19/Liaoning/LNCDC-477-1/2023	EPI_ISL_18679892	Institute for Communicable and Infectious Diseases Prevention and Control, Liaoning Center for Disease Control and Prevention	Institute for Communicable and Infectious Diseases Prevention and Control, Liaoning Center for Disease Control and Prevention	Mao et al
hCoV-19/Shanghai/SCDC-HG0912-3511/2023	EPI_ISL_18284854	Microbe lab, Shanghai Municipal Center for Disease Control & Prevention	Microbe lab, Shanghai Municipal Center for Disease Control & Prevention	Zhang et al B
hCoV-19/SouthKorea/KDCA272575/2023	EPI_ISL_18535509	Division of Laboratory Diagnosis Analysis, Gyeongbuk Regional Center for Disease Control and Prevention, Korea Disease Control and Prevention Agency	Division of Emerging Infectious Diseases, Bureau of Infectious Diseases Diagnosis Control, Korea Disease Control and Prevention Agency	Seong Hee Oh et al
hCoV-19/Shanghai/SCDC-XG10-14335/2023	EPI_ISL_18438523	Microbe lab, Shanghai Municipal Center for Disease Control & Prevention	Microbe lab, Shanghai Municipal Center for Disease Control & Prevention	Zhang et al B
hCoV-19/Chongqing/CQCDC-5594/2023	EPI_ISL_19080764	Microbiological detection Institute, Chongqing center for disease control and prevetion	Chongqing Municipal Center for Disease Control and Prevention	Ye et al
hCoV-19/Gansu/GSCDC-0949/2023	EPI_ISL_18769778	Gansu Provincial Pathogen Detection Institute, Gansu Provincial Centre for Disease Control and Prevention	Gansu Provincial Pathogen Detection Institute, Gansu Provincial Centre for Disease Control and Prevention	Li et al
hCoV-19/Xinjiang/XJCDCKS-206/2023	EPI_ISL_18494114	Xinjiang CDC	Xinjiang CDC	Ma et al
hCoV-19/Shanghai/SCDC-XG11-15180/2023	EPI_ISL_18634031	Microbe lab, Shanghai Municipal Center for Disease Control & Prevention	Microbe lab, Shanghai Municipal Center for Disease Control & Prevention	Chen et al
hCoV-19/Sichuan/CDCDC-19-CX3549/2023	EPI_ISL_18535415	Chengdu Center of Disease Control and Prevention	Microbiology laboratory, Sichuan Center of Disease Control and Prevention	Chen et al
hCoV-19/Chongqing/YZCDC-821/2023	EPI_ISL_19080397	Microbiological detection Institute, Chongqing center for disease control and prevetion	Chongqing Municipal Center for Disease Control and Prevention	Ye et al
hCoV-19/Anhui/BZCDC-207/2023	EPI_ISL_18805136	Clinical laboratory, Bozhou Municipal Center for Disease Control & Prevention	Clinical laboratory, Bozhou Municipal Center for Disease Control & Prevention	Qingqiao Gao et al
hCoV-19/Liaoning/LNCDC-2024-013-2/2023	EPI_ISL_18805090	Institute for Communicable and Infectious Diseases Prevention and Control, Liaoning Center for Disease Control and Prevention	Institute for Communicable and Infectious Diseases Prevention and Control, Liaoning Center for Disease Control and Prevention	Mao et al
hCoV-19/Liaoning/LNCDC-046-1/2024	EPI_ISL_18876893	Institute for Communicable and Infectious Diseases Prevention and Control, Liaoning Center for Disease Control and Prevention	Institute for Communicable and Infectious Diseases Prevention and Control, Liaoning Center for Disease Control and Prevention	Mao et al
hCoV-19/Anhui/BZCDC-186/2023	EPI_ISL_18602635	Clinical laboratory, Bozhou Municipal Center for Disease Control & Prevention	Clinical laboratory, Bozhou Municipal Center for Disease Control & Prevention	Qingqiao Gao et al
hCoV-19/Liaoning/LNCDC-022/2024	EPI_ISL_18853621	Institute for Communicable and Infectious Diseases Prevention and Control, Liaoning Center for Disease Control and Prevention	Institute for Communicable and Infectious Diseases Prevention and Control, Liaoning Center for Disease Control and Prevention	Mao et al
hCoV-19/Indonesia/JI-ITD-61723NT/2023	EPI_ISL_18705048	Premier Hospital Surabaya	Institute of Tropical Disease, Universitas Airlangga	Rima R Prasetya et al
hCoV-19/Liaoning/LNCDC-050-2/2024	EPI_ISL_18876901	Institute for Communicable and Infectious Diseases Prevention and Control, Liaoning Center for Disease Control and Prevention	Institute for Communicable and Infectious Diseases Prevention and Control, Liaoning Center for Disease Control and Prevention	Mao et al
hCoV-19/Hubei/HCDC-JM3640/2023	EPI_ISL_18797860	Jingmen Center for Diaease Control and Prevention	Hubei Provincial Center for Disease Control and Prevention Center of Pathogenic Microorganism Detection	Yongzhong Jiang et al
hCoV-19/Hubei/HCDC-HS3601/2023	EPI_ISL_18797851	Huangshi Center for Disease Control and Prevention	Hubei Provincial Center for Disease Control and Prevention Center of Pathogenic Microorganism Detection	Yongzhong Jiang et al
hCoV-19/Hubei/HCDC-XT3691/2023	EPI_ISL_18916179	Xiantao Center for Disease Control and Prevention	Hubei Provincial Center for Disease Control and Prevention Center of Pathogenic Microorganism Detection	Yongzhong Jiang et al
hCoV-19/Shanxi/JCCDC-JCCX0622/2023	EPI_ISL_18602697	Department of Microbiology, Jincheng Centers for Disease Control and prevention	Department of Microbiology, Jincheng Centers for Disease Control and prevention	Zhang et al B
hCoV-19/Shanxi/JCCDC-JCCX0604/2023	EPI_ISL_18602744	Department of Microbiology, Jincheng Centers for Disease Control and prevention	Department of Microbiology, Jincheng Centers for Disease Control and prevention	Zhang et al B
[truncated: 34 more rows]
